# Supplementary material for: Neuronal MCT2 promotes angiogenesis via lactate in the developing mouse neocortex
Source: Cell Death Differ. 2025 Oct 4;33(3):539–56. doi: 10.1038/s41418-025-01581-w (PMC13035839; doi:10.1038/s41418-025-01581-w)
Supplement: Supplementary file 3 — Supplementary material [file 41418_2025_1581_MOESM3_ESM.xls]

## Sheet: RNA-Seq
SymbolID	baseMean	pvalue	log2_FoldChange	minus_log10_pvalue
Irx3	6.667	0.075	12	1.42479
Serinc4	3.368	0.029	11.3252	1.8364
Hc	3	0.005	10.8441	2.60852
Tecrl	3.5	0.046	10.0684	1.63481
Slc16a8	20.167	0.035	9.99349	1.7582
Il13ra2	2	0.037	9.50978	1.73177
Slc16a7	1570.83	0.028	8.87123	1.84722
Cox7b2	2.5	0.059	8.75659	1.52987
Trpm1	4.333	0.01	8.64344	2.29662
Apoa2	4.333	0.029	8.64344	1.84473
Vegfa	1499.83	0.015	8.54497	2.12449
Apol6	1.837	0.019	8.51184	2.02014
Myh13	9.005	0.047	8.25377	1.63093
Klhdc7b	6.5	0.002	8.08754	3.0652
Six1	5.667	0.059	7.57821	1.52987
Chtf18	20.833	0.045	7.49987	1.6436
Oas1a	8.465	0.003	7.49483	2.76431
Adgre4	1.667	0.029	7.33435	1.84473
Wisp2	3.833	0.061	7.15587	1.51681
Fcna	3.833	0.094	7.15587	1.32675
Egr4	1092	0.034	7.14394	1.77595
Slc16a1	1139.17	0.02	7.04975	1.99379
Oas2	4.333	0.005	7.01955	2.60852
Arhgap8	2.167	0.019	7.01955	2.02515
Slc22a18	10.833	0.081	7.01955	1.39129
Oasl1	4.833	0.079	6.91202	1.40118
Arc	3609	0.062	6.87695	1.50633
Bhmt2	2.667	0.037	6.82502	1.73177
Ctse	2.667	0.092	6.82502	1.33842
Tmem253	3.167	0.059	6.69286	1.52987
Tmem236	3.667	0.047	6.59721	1.62811
Sfrp4	14.667	0.055	6.59721	1.56445
Tnni3	4.667	0.074	6.46802	1.42962
Amy2a2	1.132	0.049	6.42422	1.61107
Amy2a3	1.132	0.049	6.42422	1.61107
Amy2a4	1.132	0.049	6.42422	1.61107
Il31ra	5.202	0.009	6.36876	2.36804
Fos	395.833	0.06	6.32461	1.52415
Acaa1b	9.232	0.05	6.30657	1.60448
Emb	707.667	0.026	6.27053	1.88012
Mpp4	8.087	0.029	6.13953	1.83435
Rab37	27.167	0.041	6.07978	1.68727
Mboat4	4	0.029	6	1.84473
Pram1	4	0.047	6	1.62811
Grem1	4.5	0.048	6	1.62221
Wnt11	4.5	0.061	6	1.51681
Efhb	5.5	0.064	6	1.49606
Angptl1	7	0.074	6	1.43184
Fgf2	4	0.078	6	1.40692
Ibsp	4.5	0.094	6	1.32675
Abcc12	3.5	0.096	6	1.31942
Hist1h4i	6.993	0.055	5.98763	1.5635
Dqx1	4.473	0.063	5.92271	1.50323
Gvin1	46.355	0.071	5.84779	1.44995
Klrg2	8.333	0.024	5.74159	1.92799
Erv3	7.833	0.093	5.72518	1.33416
Cd79b	5.333	0.032	5.59731	1.79987
Ccdc69	5.333	0.055	5.59731	1.56412
Hist1h1e	4.342	0.046	5.51596	1.64225
Bsg	10808	0.021	5.4436	1.97164
Slc47a1	34.5	0.002	5.44134	3.12352
Nhlh2	3.833	0.059	5.44134	1.52987
P2ry2	7.167	0.035	5.40279	1.76289
Atp4a	10.5	0.068	5.38872	1.47022
Esm1	3.333	0.037	5.35851	1.73177
Sp5	13.333	0.047	5.35851	1.62811
Cngb1	3.333	0.092	5.35851	1.33842
Bdkrb2	6.667	0.097	5.35851	1.31289
Zfp457	2.857	0.098	5.35629	1.31059
Pecam1	401.333	0.041	5.35535	1.69247
Zbtb42	15.667	0.008	5.31806	2.39307
Hnf1b	6.167	0.055	5.30714	1.5579
Itgb7	15.167	0.078	5.29586	1.40939
En2	9	0.095	5.28813	1.32374
Lif	5.667	0.032	5.24681	1.79987
Slc27a6	5.667	0.032	5.24681	1.79987
Slc22a1	5.167	0.094	5.17498	1.32675
Apoa1	7.5	0.042	5.14789	1.68272
Nodal	7	0.097	5.08798	1.31289
Cd200r4	2.333	0.029	5.08798	1.84473
Slc6a12	17	0.035	4.87749	1.75844
Aurkc	11	0.061	4.84413	1.51681
Pmel	12.833	0.072	4.84413	1.44125
Epsti1	12.333	0.052	4.79821	1.58595
Cd200r1	8.667	0.064	4.7788	1.4935
Siglec1	6.833	0.027	4.76129	1.87557
Cnr2	5.717	0.043	4.75997	1.66368
Tcaf2	10	0.078	4.73098	1.40692
Pdzd3	3.167	0.019	4.66565	2.02515
Tex14	3.167	0.1	4.66565	1.30242
Klf1	3.167	0.1	4.66565	1.30242
Plet1	3.167	0.1	4.66565	1.30242
Kif24	10.335	0.024	4.57326	1.92694
Kcnmb1	17.333	0.04	4.42179	1.70109
Krtcap3	5.333	0.078	4.42179	1.40692
Mall	17.333	0.089	4.42179	1.35011
Krt19	1.333	0.092	4.42179	1.33842
Kcnn4	2.667	0.092	4.42179	1.33842
Kiss1	9.333	0.064	4.42179	1.4935
Xcr1	6.64	0.067	4.40326	1.47401
Gins3	31.833	0.083	4.34936	1.38363
Aspn	27.833	0.063	4.33896	1.5028
Cnn1	6.167	0.048	4.29724	1.62221
Ccdc42	4.833	0.01	4.26296	2.30531
Sfrp5	22.833	0.099	4.25371	1.30753
Slc17a9	8.333	0.037	4.23761	1.73177
Asgr1	11.833	0.042	4.22726	1.67392
Slc43a3	18.833	0.092	4.21811	1.33709
Trat1	3.5	0.1	4.20264	1.30242
Snai3	9.167	0.02	4.17087	2.01086
Olfml2a	24	0.008	4.16624	2.39681
Tas1r1	24	0.02	4.16624	2.00142
Zfhx3	94.667	0.039	4.16266	1.7081
Oasl2	52.333	0.015	4.15813	2.11772
Corin	5.667	0.008	4.15127	2.41828
Stap2	20	0.008	4.11535	2.39307
Sema6a	945.333	0.019	4.11061	2.02217
Arl11	7.333	0.019	4.00455	2.02515
Ccdc121	7.333	0.055	4.00455	1.56412
Prdm9	21.5	0.052	3.95955	1.58603
Bnc2	14.167	0.097	3.93627	1.31539
Tlr12	15	0.005	3.91246	2.60852
Gabre	3	0.029	3.91246	1.84473
Avpr1a	6	0.047	3.91246	1.62811
Tmem182	3	0.092	3.91246	1.33842
Vmn1r4	3	0.092	3.91246	1.33842
Traf3ip3	6.76	0.024	3.90647	1.91291
Fam72a	15.833	0.054	3.89117	1.56623
Mmel1	16.667	0.027	3.87201	1.87557
Pln	38	0.039	3.85925	1.70553
Rasl12	31.167	0.025	3.85839	1.90221
Tcf23	7.667	0.019	3.82458	2.02515
Tsga13	3.833	0.1	3.82458	1.30242
Muc1	12.333	0.024	3.80323	1.92799
Zfp607a	9.16	0.054	3.74273	1.57219
Emilin1	36.833	0.002	3.73887	3.10322
Ccl22	5.5	0.036	3.72893	1.73977
Lgals4	11	0.092	3.72893	1.33842
Tnfrsf13c	5.5	0.096	3.72893	1.31942
Mrap	6.333	0.047	3.70003	1.62811
Lancl3	52.167	0.086	3.64828	1.36817
Ch25h	9.667	0.097	3.63433	1.31289
Cisd3b	3.797	0.095	3.62392	1.32213
Unc45b	18	0.007	3.57662	2.45111
Crybg1	22.167	0.014	3.56405	2.16086
B3gnt8	12.5	0.007	3.50978	2.4857
Ascl2	5.833	0.01	3.50978	2.30531
Ccdc110	9.167	0.016	3.50978	2.10369
Gdf7	3.333	0.029	3.50978	1.84473
Cenps	25.833	0.034	3.50978	1.7678
Tfap2a	5	0.092	3.50978	1.33842
Lrriq3	7.5	0.094	3.50978	1.32675
Milr1	4.167	0.1	3.50978	1.30242
Ifi203	19.643	0.031	3.50488	1.80349
Recql4	22.085	0.048	3.48637	1.61746
Tnnt1	21.167	0.078	3.45301	1.40679
Smyd1	46	0.043	3.43144	1.66268
Atp2c2	14.5	0.046	3.42694	1.63542
Ctcfl	15.745	0.092	3.41748	1.33528
Cdc42ep5	24.833	0.059	3.41306	1.52731
Egfl8	24	0.019	3.4097	2.02988
Nr1h3	47.5	0.056	3.38341	1.55518
Acot4	14.833	0.087	3.34797	1.36293
Sgk2	51.5	0.023	3.34667	1.94618
Elf5	7	0.092	3.33836	1.33842
Syne4	6.167	0.01	3.31525	2.30531
Cdh15	12.333	0.096	3.31525	1.31942
Msx2	6.167	0.096	3.31525	1.31942
Slc22a3	35.333	0.037	3.30609	1.73274
Gsdmd	32.833	0.085	3.29062	1.37388
Spp1	134.333	0.073	3.25989	1.4389
Cd109	32.333	0.06	3.25026	1.52245
CD204	4.5	0.1	3.24341	1.30242
C1qtnf9	4.5	0.1	3.24341	1.30242
Iigp1	20	0.024	3.21022	1.92112
Clcf1	11.833	0.035	3.20602	1.76289
Impg1	6.5	0.096	3.14137	1.31942
Tnfsfm13	23.067	0.096	3.13607	1.32063
Pi4k2b	31.667	0.024	3.13172	1.9125
Foxc2	33.667	0.063	3.11867	1.50046
Il12rb1	27.167	0.002	3.11324	2.92788
Gpr182	40.5	0.073	3.09609	1.43783
Tbx2	43.333	0.01	3.09553	2.3071
Il1a	17	0.094	3.08744	1.32675
Pcdhgb8	53.162	0.013	3.0539	2.1877
Il17rb	15.333	0.047	3.04176	1.62811
Sycp2	7.667	0.047	3.04176	1.62811
Il11ra2	24.678	0.092	3.03919	1.3393
Epha2	22.167	0.092	3.02426	1.3366
Was	24.99	0.058	3.01837	1.53978
Col3a1	115.167	0.097	3.01144	1.31217
Nkapl	6.833	0.01	2.985	2.30531
Dmrt3	6.833	0.036	2.985	1.73977
Aldh3a1	28.5	0.067	2.96465	1.47797
Sp7	39.333	0.057	2.96289	1.54867
Selenbp2	7.815	0.032	2.95625	1.79462
Pipox	12.833	0.072	2.95112	1.4417
Ccr5	40.705	0.094	2.93772	1.32793
Slc28a3	8.112	0.057	2.91927	1.54527
Troap	4	0.029	2.91256	1.84473
Pclaf	18	0.005	2.91256	2.64147
Plekhd1	47.167	0.008	2.90207	2.3888
Piwil2	11.167	0.016	2.86828	2.10369
Clec4a3	11.167	0.046	2.86828	1.63481
Evpl	42.667	0.092	2.86621	1.33623
Slc22a2	18.333	0.013	2.85863	2.17601
Tlr5	9.167	0.061	2.85863	1.51681
Gli1	45.833	0.084	2.85863	1.37468
Epha8	150.833	0.016	2.83719	2.09871
Car13	19.5	0.081	2.83652	1.39488
Col15a1	81.167	0.002	2.8334	2.95307
Cenpe	24.667	0.003	2.83241	2.88874
Myb	12.333	0.06	2.83241	1.52245
Trim56	52.122	0.045	2.81746	1.64735
Ccl3	5.167	0.019	2.81691	2.02515
Vipr2	18.667	0.094	2.80667	1.32675
Snai2	8.333	0.047	2.79398	1.62811
Onecut2	40.833	0.035	2.77948	1.76289
Rec8	29.333	0.058	2.77783	1.53968
Clec2d	59.833	0.022	2.77221	1.95067
Sapcd2	24.167	0.006	2.76948	2.48894
Cracr2b	26.48	0.089	2.76035	1.35385
Fzd5	37.167	0.098	2.73983	1.30796
Wnt6	25.667	0.031	2.72019	1.813
Grk1	103.385	0.051	2.7047	1.59396
Sh3tc2	47.333	0.026	2.70397	1.88645
Spint1	18.5	0.071	2.67247	1.44836
Car5a	6.615	0.07	2.6686	1.4537
Asic3	20.828	0.034	2.65693	1.76762
Foxf2	97.833	0.039	2.64527	1.70911
Fibcd1	215.5	0.033	2.63098	1.78096
Cftr	6.667	0.037	2.61659	1.73177
Tango6	67.833	0.06	2.61442	1.51959
Plac9b	43.338	0.093	2.61152	1.33405
Acad12	30.142	0.07	2.60901	1.45462
Hck	36.833	0.043	2.60458	1.66505
Tnfrsf23	14.677	0.089	2.60272	1.35119
Crabp2	30.167	0.087	2.60192	1.35909
Mki67	45.833	0.004	2.6005	2.71869
Nutm1	7.833	0.01	2.59776	2.30531
Iqub	32.5	0.041	2.59389	1.68571
Zfp820	10.753	0.043	2.5897	1.66301
Jmjd7	27	0.075	2.58381	1.42479
Fcgr2b	53.138	0.031	2.58025	1.8056
Fam83h	71.167	0.092	2.57306	1.33623
Icam2	40.667	0.097	2.57306	1.31289
Apol7a	12.5	0.093	2.55759	1.33055
Aspg	39.833	0.052	2.55364	1.58366
Lrmp	14.833	0.048	2.54699	1.61781
Plin4	44.5	0.083	2.54699	1.38182
Ccnb1	17.167	0.025	2.53927	1.90821
Vsig2	37.833	0.084	2.53473	1.37552
Mocos	20.667	0.03	2.53096	1.83029
Slc2a10	23	0.019	2.52683	2.02515
Col5a2	57.667	0.066	2.51942	1.48157
Gna15	40.833	0.033	2.49022	1.77653
Ankrd53	2.333	0.092	2.49022	1.33842
Krt23	2.333	0.092	2.49022	1.33842
Lef1	119.333	0.03	2.48317	1.82292
Fzd9	94.833	0.011	2.48135	2.26602
Adprhl1	19.168	0.071	2.48101	1.44784
Pbx3	141.833	0.002	2.47836	2.90754
Nfkbie	42.333	0.081	2.47035	1.39469
Slc26a7	26	0.001	2.45787	3.28825
Fli1	72.167	0.003	2.45525	2.89728
Rcn3	91.833	0.033	2.43526	1.7805
Aim2	28.668	0.078	2.43242	1.40659
Asb2	39.5	0.004	2.42634	2.69019
Zfp229	39.5	0.056	2.42634	1.55039
Ccdc173	31.333	0.061	2.4097	1.51734
Sbspon	9.667	0.029	2.40323	1.84473
Pbld2	9.667	0.092	2.40323	1.33842
Samd9l	66.5	0.012	2.4017	2.21797
Klhl35	18.167	0.041	2.39764	1.68817
Magix	8.5	0.036	2.3913	1.73977
Fgf18	32.833	0.023	2.38778	1.93928
Polg2	31.667	0.047	2.38401	1.6329
Cd37	78	0.053	2.38243	1.57923
Fgd2	125.833	0.046	2.37663	1.64242
Adamts18	22	0.037	2.37557	1.73177
Smco3	118.833	0.084	2.36995	1.37909
Pcdha11	105.783	0.067	2.36084	1.47636
Tprn	462	0.031	2.35012	1.80749
Acan	65.5	0.083	2.34905	1.3829
Tmem132c	123.667	0.005	2.34748	2.57166
Ccdc103	45.833	0.018	2.34351	2.04638
Cyyr1	107.833	0.097	2.34212	1.31489
Fam71f2	11.167	0.061	2.33968	1.51681
Pth2r	27.333	0.034	2.33647	1.76532
Tmem255b	45	0.082	2.32214	1.38743
Scrn2	45.333	0.01	2.30486	2.29662
Abcc3	35.333	0.099	2.29997	1.30604
Jpt2	104.833	0.06	2.29786	1.5209
Tcf7l1	102.5	0.054	2.29349	1.57103
Prrt4	63.333	0.065	2.29122	1.48678
Ttpa	79.833	0.015	2.29026	2.11072
Cth	57.167	0.007	2.28447	2.4857
Gas1	241.167	0.088	2.27424	1.35584
Slco5a1	23	0.07	2.27107	1.45616
Htra3	103.5	0.072	2.27107	1.44357
Ifit1	39.833	0.042	2.25826	1.68264
Cd248	96	0.064	2.23651	1.4915
Slc16a9	60	0.056	2.22429	1.55376
Adam12	90.167	0.08	2.22013	1.39802
Cd46	71.493	0.08	2.20987	1.4001
Olfr78	14.5	0.055	2.20069	1.5579
Tnxb	56.833	0.062	2.19476	1.50516
Thsd1	82	0.067	2.1933	1.47705
Cpm	271.167	0.004	2.19299	2.73075
Gpc3	47.667	0.058	2.1908	1.53407
Icosl	50.333	0.041	2.18998	1.69324
Cd74	94.167	0.081	2.18709	1.39434
Hapln2	338.833	0.024	2.18299	1.91347
Slc6a11	3086.5	0.085	2.17934	1.3708
Brip1	36.748	0.087	2.17931	1.36335
Ptrh1	37.333	0.029	2.17542	1.84473
Nup210l	10.667	0.078	2.17542	1.40692
Myl2	5.333	0.092	2.17542	1.33842
Col14a1	29.333	0.098	2.17542	1.30831
B3gnt9	88.473	0.074	2.16697	1.43279
Thnsl2	51	0.071	2.16105	1.44945
Havcr2	55.167	0.004	2.1555	2.71869
Gng11	106.5	0.085	2.15134	1.36979
Slc16a4	63.038	0.036	2.15084	1.74484
Mavs	147.5	0.021	2.14314	1.98599
Clec1a	9.5	0.036	2.13686	1.73977
Sparc	4603.33	0.064	2.13309	1.492
Wnt5b	23.167	0.046	2.12799	1.63542
Gem	30	0.085	2.12658	1.37247
Taf7	116.167	0.039	2.12182	1.71549
Ahrr	13.667	0.055	2.12182	1.56412
Sox17	120.333	0.056	2.12063	1.5526
Fbln1	208.667	0.002	2.11224	3.00926
Sap25	39.833	0.094	2.11106	1.32828
Adamtsl1	63.333	0.086	2.10603	1.36532
Adamtsl4	190.167	0.099	2.08877	1.3034
Pyroxd2	33.333	0.084	2.08754	1.37431
Gpr160	16.667	0.097	2.08754	1.31289
Ddx4	20.833	0.041	2.08754	1.68817
Top3a	69.667	0.084	2.08082	1.37662
Vmn1r58	196.38	0.083	2.08078	1.37981
Shisa3	53	0.039	2.0787	1.71096
Lactb2	120	0.064	2.07778	1.49313
Bcl2l12	22.333	0.013	2.07705	2.18258
Cysltr1	14	0.032	2.07081	1.79987
Angpt2	28	0.052	2.07081	1.58595
Zfp423	216	0.006	2.06694	2.55625
Rtl1	43.5	0.037	2.06601	1.73705
Trim43a	6.43	0.089	2.06496	1.35279
Eaf2	43.087	0.066	2.06292	1.48265
Gimap6	42.333	0.045	2.05435	1.64949
Erich6	21.167	0.051	2.05435	1.59357
Gkap1	199.5	0.051	2.04881	1.59743
Gata2	88	0.042	2.04231	1.67333
Zmynd10	55.5	0.004	2.03692	2.71011
Hes7	12.833	0.048	2.03281	1.62221
Wdr89	47.97	0.018	2.02907	2.04081
Dlx5	71.667	0.045	2.02221	1.64852
Slc26a8	80.333	0.004	2.02052	2.65705
Fign	30.167	0.075	2.0177	1.42877
Plxnb3	384	0.026	2.00769	1.87914
Card9	18.833	0.02	2.00054	2.01086
Gstm6	37.667	0.056	2.00054	1.55139
Phyhd1	155.167	0.046	1.99854	1.64007
Tinagl1	151.333	0.006	1.99165	2.5202
Kcne1l	56.833	0.02	1.98871	2.01086
Tph2	29.333	0.072	1.97585	1.44346
Pbld1	9.878	0.086	1.9743	1.36847
Zc3hav1	67.058	0.05	1.9736	1.60429
Dmrta2	76.667	0.069	1.96545	1.4611
Arhgap19	59	0.004	1.96459	2.69749
Map3k1	139.333	0.055	1.95487	1.56275
Serpinf1	216.667	0.038	1.95255	1.71628
Lama2	216.667	0.046	1.95255	1.63583
Barx2	63.833	0.046	1.95191	1.63987
Cuedc1	409.833	0.042	1.94424	1.67831
P3h1	94.167	0.029	1.93846	1.83847
Tmem79	15	0.005	1.93157	2.60852
Riok1	162	0.051	1.93157	1.59007
Stc2	9	0.092	1.93157	1.33842
Slc6a9	884.333	0.006	1.92643	2.55801
Pcdhga9	254.417	0.01	1.92501	2.29159
Gucy2e	55.833	0.026	1.91994	1.89209
Tead3	36.333	0.065	1.9137	1.48621
Col1a1	307.833	0.002	1.91048	2.99183
Col6a5	28.835	0.038	1.90793	1.72114
Kif4	24.333	0.075	1.90489	1.4271
Ggn	22.833	0.069	1.90314	1.46132
Map3k20	109.667	0.02	1.90197	2.00279
Cnn2	138.833	0.027	1.89884	1.87396
Col1a2	361.667	0.013	1.89029	2.1747
Limd1	190.333	0.019	1.88724	2.02252
Dct	13.833	0.018	1.88465	2.05677
Gjc2	341.167	0.096	1.8764	1.31663
Itgb4	267.167	0.08	1.8757	1.39808
Ticam1	120.667	0.093	1.87241	1.33276
Kremen2	10.833	0.01	1.87166	2.30531
Gprc5c	83.67	0.062	1.87014	1.5066
Hcar1	20.167	0.011	1.86721	2.24298
Anxa4	68.333	0.089	1.86509	1.35278
Ggt1	28	0.092	1.86204	1.33842
Fat1	594.5	0.045	1.85625	1.64919
Als2cl	128	0.003	1.85553	2.86505
Vash2	67.167	0.049	1.85428	1.61225
Myo1d	322.833	0.05	1.83912	1.59905
Vstm4	82	0.029	1.83662	1.84473
Lpp	123	0.005	1.83662	2.63643
Fgd6	286.5	0.075	1.82966	1.42725
Fzd1	269.333	0.011	1.82799	2.24607
Vsig10	36.5	0.001	1.82492	3.32674
Ecscr	41.333	0.043	1.8217	1.66528
Acsf2	351.833	0.018	1.81909	2.03722
Zfp747	90.142	0.017	1.81807	2.0643
Slc30a2	100.5	0.098	1.81538	1.30793
Notch4	206.167	0.046	1.812	1.63416
Ulk4	80	0.074	1.80993	1.42962
Mthfd2l	84.833	0.061	1.80922	1.51266
Ldlrap1	126.5	0.008	1.80849	2.42053
Cmbl	112.333	0.083	1.80452	1.38114
Cd93	163.662	0.036	1.80283	1.75039
Brca2	109.333	0.049	1.80104	1.6092
Evc	111.167	0.042	1.79736	1.68081
Gdpd2	96.667	0.048	1.79736	1.62315
Tacc3	87	0.071	1.79736	1.44814
Ssc4d	19.333	0.097	1.79736	1.31289
Serpinb6b	24.167	0.1	1.79736	1.30242
Plekhg3	311.833	0.003	1.7922	2.76438
Sema4c	236.667	0.031	1.78631	1.80954
Pxdc1	89.167	0.055	1.78608	1.5579
Clic5	167.167	0.018	1.78413	2.04635
Prr18	1040.67	0.068	1.78074	1.47053
Xkr8	54.962	0.068	1.7791	1.46581
Slc8a3	363.167	0.038	1.77798	1.72102
Gjb1	324.167	0.058	1.77751	1.53535
Eng	633	0.084	1.7748	1.37816
Nkx2-2	140.333	0.088	1.77443	1.35682
Galnt12	16.333	0.1	1.77274	1.30242
Trf	3416.83	0.019	1.77193	2.03136
Cyp4f13	109.5	0.069	1.77165	1.46407
Setd4	80.833	0.1	1.76877	1.30192
Lrrk1	72.333	0.041	1.76122	1.68752
H6pd	156.5	0.021	1.75753	1.98628
Efcc1	162.898	0.002	1.75656	2.98272
Lsm5	33	0.041	1.75471	1.6916
Gli2	99	0.092	1.75471	1.33734
Rpp25	168.333	0.048	1.75436	1.61963
Gpr63	39.667	0.017	1.75174	2.06325
Vwf	281.667	0.049	1.74739	1.61021
Cwc27	150.833	0.045	1.7467	1.64411
Des	31.5	0.059	1.74629	1.52689
Ptgis	34.833	0.072	1.74541	1.44125
Ccdc86	165.995	0.086	1.74464	1.36422
Klhdc7a	242.333	0.063	1.74426	1.50457
Krt77	50	0.037	1.73704	1.73177
Grin3b	13.333	0.008	1.73704	2.41828
Ahnak2	26.667	0.075	1.73704	1.4271
Ccl4	3.333	0.092	1.73704	1.33842
Grin2c	1014.83	0.068	1.73158	1.46908
Nes	138.833	0.085	1.73074	1.36918
Cnbd2	139.203	0.033	1.72946	1.78674
Nqo1	57.333	0.064	1.71671	1.49708
Paqr6	102.778	0.065	1.71274	1.48612
Alpl	177.833	0.025	1.70918	1.89808
Qtrt2	144.167	0.007	1.70672	2.43317
Atp7b	28.833	0.042	1.70672	1.67392
Wnk4	45.833	0.099	1.70525	1.30726
Tatdn1	102.885	0.078	1.70189	1.40783
Rps6	188.617	0.015	1.70166	2.11923
Grap	73.167	0.036	1.7012	1.73961
Rasip1	204.667	0.086	1.69718	1.36643
Mcm10	13.667	0.092	1.6944	1.33842
Fgfr1op	196.243	0.073	1.69122	1.43524
Degs2	97.367	0.012	1.67839	2.22902
Nmral1	143.167	0.048	1.67802	1.62341
Plpp2	63.833	0.086	1.6777	1.36436
Cdc42ep1	468.5	0.045	1.67423	1.6479
Efhd1	493.833	0.024	1.67037	1.91867
Naglu	167.333	0.099	1.66044	1.30652
Lao1	7	0.029	1.65381	1.84473
Nrap	14	0.092	1.65381	1.33842
Rab7b	73.667	0.01	1.65004	2.30531
Pou3f4	119.333	0.018	1.64916	2.05499
Zfp472	45.667	0.067	1.64773	1.47712
Col4a2	824.167	0.06	1.64691	1.52273
Slc31a2	110.833	0.098	1.64505	1.31053
Col12a1	120	0.075	1.63994	1.42443
Glis2	248.833	0.087	1.63988	1.35962
Dbf4	26.5	0.025	1.63811	1.90821
Ppox	178.5	0.087	1.6375	1.36209
Arap1	254.667	0.098	1.63639	1.31171
Cwf19l2	144.167	0.048	1.62592	1.61611
Arhgef40	257.963	0.047	1.62393	1.63132
Aspa	267.333	0.039	1.62373	1.70553
Kcnh2	676.167	0.029	1.62203	1.84053
Pstpip2	98.167	0.032	1.62133	1.79024
Btbd16	30.167	0.094	1.62118	1.32943
Dpf3	37.5	0.054	1.62053	1.56623
Ednra	89.333	0.095	1.61967	1.32486
Sox13	166.167	0.058	1.6196	1.53772
Ptger3	44.833	0.05	1.61361	1.6036
Ldb3	83	0.018	1.6037	2.05348
Acy3	41.5	0.069	1.6037	1.46397
P3h3	130	0.027	1.60262	1.86362
Ang	30.48	0.016	1.60251	2.10742
Slc19a3	92.167	0.054	1.60117	1.56972
Zfp454	70.5	0.053	1.60072	1.58069
Rnpepl1	673	0.045	1.59078	1.64878
Plod1	505.5	0.047	1.58553	1.63257
Phlda3	410	0.075	1.58079	1.4271
Bbox1	20.167	0.027	1.57821	1.87557
Il15	9.167	0.019	1.57821	2.02515
Ltbr	185.167	0.043	1.57821	1.66605
Mmp28	58.762	0.07	1.57812	1.45862
Cldn11	7124.17	0.031	1.5762	1.8067
Ece2	233.772	0.077	1.57271	1.41217
Cobll1	191.333	0.029	1.57268	1.83774
Plch1	165.667	0.042	1.57182	1.67771
Tns2	361.667	0.053	1.56797	1.57835
Rp9	393.5	0.097	1.56611	1.31496
Nemp2	81.333	0.064	1.5652	1.49258
Dhrs13	107.333	0.08	1.56342	1.39736
Gdf11	90.833	0.019	1.56074	2.02107
Smim1	296.825	0.03	1.56042	1.8259
L3hypdh	26	0.059	1.55786	1.52987
Zfp658	76.167	0.09	1.55737	1.34718
Flt4	65.167	0.077	1.55386	1.41355
Zfp114	42.835	0.092	1.55277	1.33619
Coq6	231.333	0.058	1.55077	1.53526
Bag3	185.167	0.022	1.54679	1.95291
Pdzd7	47.082	0.058	1.54664	1.53836
Fa2h	1568.17	0.038	1.54414	1.7218
Kank4	88.167	0.021	1.54221	1.97459
Padi2	684.957	0.078	1.53934	1.41068
Tbx3	62.167	0.056	1.53567	1.55039
Pde8a	224.5	0.044	1.53345	1.65372
Tmem86b	46.413	0.05	1.53331	1.60577
Wipf1	300.167	0.092	1.5324	1.33838
Galr2	22.667	0.01	1.53154	2.29662
Slc26a11	83.333	0.081	1.52744	1.39128
Irf9	136.667	0.081	1.52403	1.39194
Pomt2	466.793	0.043	1.52179	1.66863
Cd82	460.333	0.069	1.52077	1.46167
Ppcs	80	0.099	1.51871	1.30556
Myd88	112.5	0.053	1.5171	1.58031
Vasp	204.167	0.091	1.51604	1.33968
Ccdc159	66.833	0.07	1.51491	1.45377
Rfx1	327.167	0.088	1.51194	1.35488
Robo4	141.667	0.021	1.51102	1.97606
Cacna2d2	530.833	0.063	1.50947	1.50247
Vwa5b1	138	0.071	1.50923	1.45275
Myrf	1239	0.031	1.50821	1.80719
Mical1	169	0.008	1.50624	2.37819
Pdlim3	28.833	0.093	1.50485	1.33416
Mybl1	51.228	0.086	1.50368	1.36501
Aldh1a2	113.5	0.071	1.50366	1.4491
Pcsk6	299.167	0.047	1.49867	1.62452
Gatad2a	596.667	0.066	1.49313	1.47892
Srgn	129.227	0.018	1.49163	2.03817
Ttc39a	35	0.005	1.48757	2.64147
Bmx	17.5	0.094	1.48757	1.32675
Ltbp3	507.833	0.002	1.48658	2.92391
Zfp119b	37.278	0.074	1.48587	1.4346
Pced1b	118.833	0.076	1.48477	1.42292
Nostrin	50.667	0.059	1.48429	1.52828
Bst2	37.167	0.092	1.47863	1.33575
Trmt13	55.705	0.046	1.47826	1.63975
Dnhd1	59.723	0.036	1.47808	1.7476
Ldlrad3	268.167	0.035	1.47766	1.75561
Pla2g3	72.5	0.04	1.47611	1.69965
Elovl1	556.5	0.07	1.47085	1.45514
Kcnu1	59	0.078	1.47067	1.40657
Col16a1	96.5	0.027	1.46863	1.87529
Oard1	124.167	0.062	1.4675	1.5078
Casp7	57.167	0.064	1.46723	1.49354
Plekhh1	705.367	0.063	1.46367	1.50218
Dis3	210.675	0.02	1.46167	1.99693
Afap1	402.5	0.055	1.45868	1.56073
Esyt1	180.5	0.067	1.45812	1.47789
Olig1	3647.33	0.047	1.45747	1.62691
Gsn	2242.67	0.078	1.45469	1.4104
Tbca	334.333	0.015	1.45329	2.11725
Sh3tc1	40	0.046	1.44605	1.6346
Uaca	110.167	0.04	1.44385	1.69547
Srgap1	298	0.018	1.4363	2.04196
Wtip	84.667	0.059	1.43461	1.52987
Dmp1	58.5	0.016	1.43363	2.10075
Mobp	22859.7	0.007	1.43158	2.44695
Mcm7	190	0.055	1.43076	1.56085
Prrx1	123.5	0.043	1.4284	1.67025
Sox11	292	0.016	1.42615	2.11008
Tmem88b	1249.27	0.025	1.42613	1.90198
Acat3	48.578	0.052	1.42576	1.58437
Zfp976	40.472	0.057	1.42553	1.54341
Fam204a	199.333	0.099	1.42176	1.30595
Slc6a20a	361.675	0.07	1.42141	1.45518
Gpr4	110	0.092	1.41964	1.33709
Rmdn1	157.167	0.041	1.41678	1.68636
Paox	81.667	0.021	1.4164	1.9714
Gas2l3	37.927	0.03	1.41209	1.82605
Tnfrsf22	175.822	0.074	1.412	1.43465
Ocln	170.5	0.043	1.40771	1.67076
Mrvi1	49.333	0.008	1.40679	2.41828
Mitf	121.5	0.06	1.40421	1.52009
Myh11	109.167	0.044	1.40392	1.65907
Sult1a1	212.438	0.079	1.40271	1.40605
Myh14	414.833	0.098	1.40111	1.31042
S1pr2	47.5	0.1	1.40018	1.30268
Mpnd	1093.5	0.081	1.3989	1.3941
Gpr37	1097	0.057	1.39706	1.54664
Anln	385	0.057	1.39701	1.5466
Whamm	221.5	0.018	1.39687	2.0425
Ccdc57	101.5	0.053	1.39596	1.57744
Ddc	116.333	0.008	1.39195	2.39307
Thumpd2	77.912	0.087	1.38767	1.36199
Pdcl3	287.667	0.001	1.38715	3.29209
Aox1	104.333	0.025	1.38573	1.90922
Zfp937	173.635	0.092	1.38302	1.33949
Ctbs	116.187	0.03	1.38271	1.82987
Flnb	520.833	0.075	1.38238	1.42743
Mdp1	443.667	0.049	1.38167	1.60712
Spaca6	203.167	0.003	1.38052	2.77383
Mag	3921	0.087	1.37753	1.36209
Maf	359.5	0.07	1.37535	1.45753
Prima1	155.667	0.027	1.37452	1.87657
Sdk1	157.833	0.097	1.37397	1.31339
Fam193b	780.333	0.057	1.37098	1.5433
Arhgef37	136.995	0.031	1.37041	1.81285
Sdcbp2	12.667	0.037	1.36961	1.73177
Nuak2	12.667	0.092	1.36961	1.33842
Kif11	36.185	0.093	1.36719	1.33205
Tmie	55	0.092	1.36684	1.33842
Capg	27.5	0.093	1.36684	1.33276
Swap70	190.667	0.092	1.36481	1.33937
P2ry6	59.333	0.068	1.36446	1.46884
Plcxd1	278.782	0.017	1.36374	2.08344
Dhrs11	99.833	0.089	1.3612	1.3505
Agap1	2343.5	0.074	1.35837	1.43175
Tmem74b	145.413	0.084	1.35324	1.3761
Smpd2	201	0.081	1.35213	1.39152
Klhl1	53.5	0.069	1.35105	1.45919
Mafk	139.167	0.098	1.3504	1.31049
Bcas1	2959.83	0.008	1.34311	2.38067
Vim	622.167	0.044	1.34297	1.65847
Ermn	1000.67	0.1	1.3406	1.30068
Acp6	155.333	0.021	1.3401	1.97058
Nfe2l3	84.167	0.048	1.33966	1.61781
Grin1os	23.743	0.079	1.33943	1.40308
Timp4	459.833	0.039	1.33921	1.70495
Ccdc190	251	0.06	1.33613	1.52233
Hmox1	95.333	0.001	1.33435	3.28825
Serhl	72.652	0.058	1.33349	1.5395
Eml2	2199	0.096	1.33314	1.31712
Olfml1	187	0.065	1.32958	1.48952
Morn1	178.333	0.08	1.32935	1.40028
Smim3	261	0.029	1.32922	1.83299
Fam234a	380.833	0.062	1.32849	1.51164
Ifit3b	50.365	0.059	1.32771	1.52724
Lrrc1	109	0.091	1.32616	1.34153
Telo2	242.167	0.037	1.32514	1.73776
Kirrel2	229.167	0.046	1.32461	1.64138
Mfsd2a	687.667	0.097	1.32007	1.31473
Gab1	607.5	0.033	1.31818	1.77646
Aif1	50.5	0.069	1.31667	1.46397
Mbp	84308.2	0.045	1.31651	1.65059
Sox10	1224.17	0.07	1.31539	1.45795
Sfxn2	44	0.001	1.31406	3.20574
Erap1	159.725	0.099	1.30948	1.30574
Gpatch4	181.667	0.095	1.30486	1.32498
Hadh	414.5	0.009	1.30419	2.33005
Phactr4	236.812	0.069	1.30411	1.46001
Ttyh2	814.833	0.052	1.30203	1.58484
Laptm5	961.833	0.028	1.3014	1.85924
Rgma	1319.5	0.059	1.29916	1.52721
Vamp1	3304	0.077	1.29841	1.41594
Rimkla	198.167	0.021	1.29831	1.97185
Itpkb	465.5	0.061	1.29791	1.51893
Nudcd2	181.167	0.081	1.29246	1.39302
Grip2	447.333	0.057	1.29244	1.54231
Plcb3	241.667	0.081	1.29186	1.39063
Abtb2	282	0.071	1.29161	1.44952
Zfp959	67.505	0.037	1.2911	1.7343
Arhgef10	699.333	0.068	1.28967	1.46559
Cntn2	2077.04	0.068	1.28847	1.46665
Foxc1	145.833	0.055	1.28843	1.56163
Grk4	200.257	0.016	1.28789	2.10925
Cdc25b	157.333	0.032	1.28611	1.79305
Aldh1a1	756.333	0.018	1.28418	2.05376
Cables1	512.833	0.07	1.27951	1.45335
Smpdl3a	549.833	0.028	1.27752	1.85033
Mog	2276.67	0.083	1.27729	1.38056
Tpbgl	129.167	0.027	1.2756	1.86706
Trim26	300.333	0.095	1.27044	1.32397
Ssh1	424	0.097	1.26802	1.31352
Iqcc	132.333	0.028	1.26689	1.84901
Nudt13	148.507	0.059	1.26594	1.52875
Msi1	468.833	0.06	1.26389	1.5194
Apod	2399.5	0.049	1.26366	1.6119
Cdh20	398.333	0.02	1.26263	2.00794
Ppargc1b	355.5	0.084	1.26027	1.37675
Ndrg1	1922.83	0.034	1.25821	1.77587
Sox21	288.167	0.02	1.2538	2.00783
Plp1	52386	0.096	1.25348	1.32073
Fnbp1	2128.67	0.035	1.25194	1.75812
Pld2	358.215	0.08	1.25012	1.39901
Cavin1	296.667	0.088	1.24708	1.35826
Cdkl3	164.833	0.099	1.24499	1.30521
Zkscan3	308.748	0.031	1.24349	1.80683
Tctex1d1	4.667	0.092	1.23871	1.33842
Btbd11	641.333	0.094	1.23483	1.32615
Kank3	185.167	0.047	1.23311	1.63176
Mylk	265.5	0.034	1.23012	1.769
Ovgp1	28.333	0.092	1.22408	1.33842
Nefh	997.877	0.069	1.22278	1.45911
Ces2b	172.477	0.023	1.22124	1.94583
Pim3	688.778	0.043	1.22051	1.66843
Mal	8771	0.008	1.21854	2.39585
Pth1r	118.667	0.086	1.21776	1.3644
Adam17	273.167	0.075	1.21672	1.42769
Slc29a3	510.333	0.092	1.21192	1.33909
Cep128	131.167	0.006	1.21186	2.52246
Phldb1	1976.17	0.089	1.20946	1.35376
Klhl5	953	0.067	1.20697	1.47277
Pex12	141.61	0.038	1.20656	1.717
Cyp26b1	112.833	0.021	1.20383	1.987
Creb5	122.5	0.067	1.2032	1.47625
Immp2l	40.833	0.092	1.2032	1.33509
Soga1	1123.83	0.083	1.20092	1.37981
Ankrd35	122.833	0.071	1.19992	1.44836
Bcl2l11	115.892	0.022	1.19973	1.95846
Susd2	161.5	0.007	1.19895	2.47762
Erg	91.667	0.062	1.19803	1.5117
Gna12	1194.17	0.061	1.19795	1.51601
Apln	568.5	0.082	1.19462	1.38916
Fgf1	1028.5	0.064	1.1942	1.49561
Cfap54	72.667	0.065	1.1931	1.48942
Klf2	252.333	0.061	1.1911	1.51666
Slc22a6	145.667	0.058	1.19036	1.53502
Fgfrl1	284.167	0.025	1.18987	1.90881
Tmem69	169.013	0.069	1.18699	1.45924
Pcdha12	312.477	0.099	1.1862	1.30589
Fmod	424.667	0.069	1.18408	1.46238
Slc25a37	495.322	0.013	1.18245	2.19012
Flna	760.333	0.079	1.17824	1.40333
Cdc42ep4	626.5	0.07	1.17623	1.45727
Pygl	41.833	0.021	1.17435	1.97717
Bank1	22.167	0.061	1.1733	1.51681
Ralgds	2106.33	0.048	1.1689	1.61909
Bin2	91.5	0.04	1.16854	1.69965
Gss	247.333	0.021	1.16837	1.97074
Hsdl2	540.333	0.065	1.16588	1.48557
Lamb2	486	0.006	1.16541	2.49683
Eps8	538.167	0.1	1.16521	1.3002
Pmp22	465.5	0.031	1.16085	1.81647
Syt2	1036.33	0.082	1.15997	1.38969
Fcer1g	154.667	0.069	1.15837	1.4641
Grm4	836.167	0.097	1.15772	1.31211
Bmp7	244.667	0.013	1.15745	2.17411
Megf11	389.667	0.085	1.15686	1.37354
Kirrel	102.5	0.05	1.15587	1.60424
Msn	497.833	0.005	1.15509	2.62731
Zfp626	169.648	0.092	1.15434	1.33923
Smim20	205.333	0.028	1.15399	1.85262
Adgrf5	768.833	0.07	1.15386	1.45494
Nkain1	1415.17	0.075	1.15369	1.42651
Sardh	265.667	0.06	1.15296	1.51974
Id3	492.318	0.043	1.15094	1.66437
Wiz	1352.92	0.037	1.15093	1.73505
Efnb3	1695.67	0.062	1.14858	1.50557
Kiz	191.333	0.036	1.14779	1.74684
Sfxn4	156.333	0.071	1.14598	1.44868
Tns1	961.833	0.076	1.14462	1.41976
Atp1a2	17062.2	0.093	1.14434	1.3341
Trip10	98.5	0.095	1.1441	1.323
Celsr1	123.833	0.087	1.14339	1.3633
Serpinh1	364.333	0.095	1.14208	1.3241
Serf1	167.333	0.075	1.13971	1.42578
Tec	22.833	0.094	1.13895	1.32675
Fzd6	175.167	0.035	1.13822	1.7568
Trpt1	124.5	0.062	1.13725	1.51152
C4b	165.845	0.038	1.13441	1.72225
Fan1	97	0.086	1.13197	1.36665
Ift74	237.833	0.018	1.12988	2.04829
Ermard	467.585	0.02	1.1287	2.00512
Sema4g	523.667	0.086	1.12562	1.36467
Kif13a	459.5	0.086	1.1256	1.36824
Fkbp10	170.542	0.024	1.12517	1.91557
Pla2g7	2133	0.08	1.12435	1.39937
Tmem98	205.667	0.019	1.12393	2.02515
Sp8	41.333	0.002	1.11848	3.01284
Usp36	527.333	0.05	1.11777	1.59887
Akap12	374	0.075	1.11248	1.4271
Cks1b	26	0.1	1.11129	1.30242
Sall3	125	0.086	1.10951	1.3686
Tmem243	159.167	0.007	1.10732	2.46571
Bcl7c	446.833	0.051	1.10572	1.58937
Tgm2	245.667	0.046	1.10554	1.63494
Epas1	3034	0.06	1.10468	1.52277
Calb2	256.333	0.078	1.10462	1.40897
Plekhb1	5226.67	0.081	1.10339	1.3939
Ly6a	366.667	0.047	1.10319	1.62459
Mgst1	84	0.052	1.10068	1.5814
Kyat1	181.167	0.051	1.10042	1.59638
Intu	262.065	0.047	1.09997	1.6323
Gab2	331.333	0.019	1.09873	2.01122
Eif3j1	567.488	0.043	1.0958	1.66449
Zfp790	208.5	0.017	1.09472	2.08281
Pard3	264	0.069	1.09441	1.46159
Gjc3	1139.07	0.032	1.09017	1.8009
Idnk	169.667	0.048	1.08984	1.61579
Flii	758.667	0.072	1.08916	1.44566
Nkd1	454.5	0.009	1.08702	2.36918
Pdxk	3075.33	0.092	1.08602	1.33581
Vstm2b	679.167	0.07	1.08477	1.45337
Metap1d	245.333	0.07	1.08343	1.45898
Lpar3	10.667	0.029	1.08343	1.84473
Noa1	383.5	0.062	1.0773	1.50892
Reep3	732.47	0.07	1.07696	1.45333
Sap30l	376.993	0.07	1.07412	1.45754
Tspan2	4077.5	0.085	1.0706	1.37321
Lrrc8a	818.167	0.071	1.06994	1.44952
Zfp276	342.89	0.078	1.06904	1.40617
Ighmbp2	167.667	0.072	1.06832	1.44421
Thbd	261	0	1.06263	4.08969
Cep162	174	0.056	1.06263	1.55033
Atp10b	51.833	0.092	1.05899	1.33575
Frmd8	455.833	0.1	1.05841	1.3007
Aldh1l1	1220.5	0.07	1.05807	1.45486
Nde1	360.667	0.012	1.05733	2.23833
Cmklr1	46.5	0.068	1.05618	1.46903
Rnf32	126	0.024	1.0547	1.92222
C5ar2	19.547	0.043	1.05232	1.66435
Dmpk	197.667	0.04	1.0523	1.69847
Nxpe4	173.167	0.085	1.05103	1.36911
Sik1	200.833	0.077	1.05008	1.41497
Pfas	281.2	0.09	1.04625	1.34449
Ushbp1	52.5	0.057	1.04551	1.54838
Myoc	246.167	0.099	1.04446	1.30368
Pik3r6	63.833	0.081	1.0409	1.39299
Armc2	128.333	0.011	1.03548	2.25215
Taf8	254.5	0.075	1.03294	1.42582
Efna1	92.5	0.08	1.0306	1.39674
Crybg3	127.88	0.065	1.02874	1.49006
Cnksr3	163	0.099	1.02791	1.30608
Trdmt1	87.167	0.054	1.02737	1.56685
Mcrip2	166.167	0.068	1.0257	1.46974
Fam189a2	234.167	0.069	1.02391	1.45932
Dnajc1	304.685	0.02	1.02311	1.99219
Cnp	8725.5	0.041	1.02267	1.6886
Nop53	1300.33	0.097	1.02191	1.31417
Anxa5	879.5	0.041	1.02149	1.68548
Map4k2	908.167	0.086	1.02105	1.36757
Fn1	1081.33	0.023	1.0205	1.94025
Mzf1	159	0.086	1.01741	1.3643
Akap13	392.667	0.094	1.01521	1.32574
Vill	65.5	0.001	1.01435	3.32674
Aldh9a1	347.667	0.03	1.01367	1.8269
Kat2b	384.833	0.085	1.01335	1.37154
Slx1b	224.298	0.021	1.01214	1.98169
Smoc1	214.167	0.086	1.0116	1.36879
Gpatch1	365.667	0.055	1.01117	1.56445
Sdsl	34.333	0.037	1.00963	1.73177
Etv6	470.667	0.034	1.00652	1.77166
Arap3	155	0.046	1.00636	1.64
Fam161b	215.192	0.02	1.00529	2.00638
Lyn	155.652	0.094	1.00382	1.32645
Zfp536	311	0.059	1.00312	1.53145
Crebbp	978.5	0.025	1.00075	1.90626
Snrnp48	147.5	0.094	0.998767	1.32929
Polr1a	434.667	0.064	0.996825	1.49447
Chst2	3628.33	0.081	0.996738	1.39362
Mthfd2	58	0.046	0.99606	1.6346
Kcp	29	0.1	0.99606	1.30242
Foxn3	665.167	0.063	0.994459	1.49912
Pdgfc	160.167	0.043	0.991905	1.66378
Nid1	215.32	0.09	0.991646	1.34853
Trmt2b	183.833	0.083	0.989906	1.38028
Pou3f2	688.667	0.084	0.989875	1.37682
Arl4c	1030.33	0.024	0.986823	1.91493
Snx20	20.5	0.096	0.986321	1.31942
Aif1l	99.667	0.003	0.985376	2.82384
Il10rb	135.667	0.051	0.979382	1.59055
Dock5	150.5	0.046	0.978815	1.63542
Ehhadh	50.167	0.002	0.978815	3.0652
Sqor	71	0.047	0.976377	1.62811
Sncaip	62.167	0.059	0.975721	1.52987
Zfp974	83.752	0.053	0.975671	1.575
Pbxip1	879.5	0.036	0.975404	1.74159
Cyp2d22	492.333	0.043	0.973893	1.66697
Npc1	1218.93	0.02	0.972525	2.00255
Smo	327.333	0.096	0.970648	1.32053
Zfp568	62.5	0.075	0.970506	1.42877
Aldoc	16298.8	0.056	0.96706	1.55206
Gltp	1037.17	0.083	0.966354	1.37949
Kcnip1	460.667	0.095	0.96558	1.32539
Rab3il1	194.5	0.035	0.965268	1.76289
Kctd7	228	0.039	0.962788	1.71096
Ficd	279.167	0.038	0.962212	1.72578
Rnf43	63.167	0.072	0.960242	1.44125
Iqgap1	301.333	0.066	0.958519	1.48351
B3galt5	473.833	0.063	0.957019	1.50438
Opalin	471	0.016	0.956643	2.0963
Antxr1	296	0.03	0.956269	1.81745
Cisd3	375.703	0.044	0.955589	1.66193
Lhx6	462.5	0.084	0.955487	1.37784
Nfxl1	121	0.051	0.954815	1.59165
Hepacam	1960.67	0.066	0.954587	1.48007
Atoh8	36.333	0.092	0.953937	1.33842
Sco1	143.087	0.035	0.953169	1.75209
Prdm5	30.333	0.032	0.952186	1.79987
Akr1b8	15.167	0.1	0.952186	1.30242
Mcph1	206.667	0.018	0.95034	2.03403
Zkscan17	337.5	0.071	0.949925	1.45117
Taf1d	170.333	0.028	0.949573	1.85087
Cspp1	188.667	0.064	0.949152	1.49407
Zfhx2	1211.17	0.043	0.946722	1.66885
Tcirg1	155.833	0.089	0.945248	1.35175
Zfp27	257	0.029	0.944019	1.84473
Coprs	251	0.071	0.943571	1.45004
Tmcc2	4535.17	0.072	0.941906	1.44333
Amotl2	350	0.029	0.940738	1.83566
Rorb	802	0.018	0.936325	2.05296
Mrps10	310.278	0.019	0.935588	2.02717
Khnyn	348.172	0.012	0.934965	2.22377
Primpol	60.603	0.07	0.933128	1.45422
Angptl4	43.333	0.03	0.933105	1.82116
Fam163a	198.333	0.038	0.931983	1.72318
Psmc5	1855	0.094	0.931065	1.32822
Hfe	106.762	0.021	0.927624	1.97864
Creg1	520.167	0.062	0.927243	1.50655
Foxred1	345.833	0.059	0.926991	1.52664
Sall2	950.5	0.037	0.926759	1.72904
Heatr6	252.833	0.008	0.92527	2.39617
Parvb	762.333	0.062	0.924404	1.50812
Gad1	5542.5	0.065	0.923889	1.49026
Alkbh4	134.5	0.046	0.923341	1.63987
Tspan15	397.807	0.026	0.923197	1.88168
Sowahc	197.5	0.087	0.921272	1.36263
Suclg2	333	0.078	0.919336	1.40711
Nfatc1	138.333	0.076	0.918624	1.41943
Abhd18	185.5	0.029	0.918586	1.84576
Nkrf	622.667	0.089	0.918377	1.35042
Zc3hav1l	85.167	0.092	0.915595	1.33709
Hirip3	192.5	0.092	0.915183	1.33816
Tjp2	461.667	0.07	0.913338	1.4583
Deptor	496.5	0.093	0.913245	1.33218
Hist1h2bc	365.39	0.039	0.912919	1.71145
Dctd	95	0.025	0.912019	1.90821
Srpx	6.333	0.092	0.912019	1.33842
Mcts2	120.667	0.041	0.909495	1.69324
Nop14	286	0.042	0.908824	1.67771
Rffl	236	0.098	0.908508	1.30987
Zfp622	518.167	0.077	0.908492	1.41311
Tsc22d3	1310	0.076	0.908299	1.42085
Surf2	296.165	0.054	0.908152	1.57064
Esam	261	0.054	0.907351	1.57051
Nek9	692.5	0.07	0.904982	1.45379
Sdc4	813	0.041	0.902279	1.69235
Col4a1	950.833	0.054	0.902089	1.56869
Evi2a	420.287	0.038	0.899613	1.72674
Lacc1	66.025	0.036	0.896243	1.74643
Adcy5	2148.5	0.054	0.893874	1.56976
Luc7l3	1748.67	0.056	0.891816	1.55049
Acsf3	236.833	0.019	0.890158	2.01783
Lin28b	26	0.047	0.888592	1.62811
Ick	618.667	0.046	0.886913	1.63496
Pinx1	68.5	0.047	0.885343	1.62994
Carmil1	476.333	0.059	0.885166	1.5273
B3gat2	228.97	0.095	0.884393	1.322
Bach2	169.29	0.084	0.884333	1.37884
Mob3a	193.167	0.096	0.882064	1.31686
Fam20a	337.5	0.083	0.881339	1.38393
Zfp174	124.667	0.047	0.880262	1.63034
Ackr3	170.667	0.064	0.879899	1.49406
Rwdd2b	177.333	0.1	0.879389	1.30146
Rcan3	509.167	0.032	0.879122	1.79725
Sox2	730.333	0.062	0.877826	1.51195
Abt1	237.003	0.02	0.877312	2.00279
Adarb2	264.87	0.067	0.87725	1.47473
Plat	563.5	0.06	0.87635	1.52612
Layn	100.123	0.092	0.876249	1.33944
Wscd1	1358.5	0.085	0.873686	1.37239
Mpp6	540.5	0.089	0.870889	1.35227
Ring1	265.333	0.085	0.8707	1.36913
Irs1	338.333	0.051	0.870614	1.59283
Mcam	445	0.04	0.86959	1.69459
Stx3	408.5	0.1	0.869526	1.30133
Plch2	1246.17	0.074	0.869009	1.43106
Vwa8	656.833	0.067	0.866119	1.47597
Fermt3	80.333	0.075	0.862739	1.42479
Gprc5b	3175.56	0.014	0.860631	2.16611
Taz	406.167	0.026	0.860286	1.88418
Tmem144	164.5	0.045	0.860185	1.65117
Tgfa	621.833	0.095	0.859129	1.3239
Homer3	175.365	0.068	0.856121	1.46578
Myo9b	582.333	0.088	0.852928	1.35738
Bbs2	301.5	0.052	0.852429	1.58494
Smyd4	152.5	0.014	0.852114	2.17049
Hadha	1170.17	0.051	0.851385	1.58932
Sept4	2887.83	0.087	0.850965	1.35985
Sirt2	4780.17	0.068	0.849971	1.4717
Pold1	88.333	0.076	0.849967	1.41773
Ccdc181	278.667	0.01	0.849732	2.29989
Washc2	1498.83	0.048	0.849646	1.62232
Setdb1	536.472	0.077	0.844819	1.41718
Sox1	290.833	0.08	0.843962	1.396
Commd1	199.068	0.066	0.843811	1.47937
Inpp5e	494.035	0.029	0.842566	1.84434
Wdr92	164.667	0.058	0.841748	1.53556
Rad51ap1	17.167	0.1	0.841066	1.30242
Dnm2	1090.35	0.089	0.840913	1.35309
Lox	20.667	0.092	0.838349	1.33842
Rtkn2	69	0.022	0.836996	1.95504
Myo7a	324.667	0.007	0.83605	2.45375
Zfp105	62.333	0.087	0.833858	1.36343
Rrbp1	662.167	0.032	0.832924	1.79706
Fgf11	391.833	0.069	0.832753	1.46011
Dnajc19	249.04	0.018	0.832055	2.04389
Rmnd1	315.833	0.05	0.831998	1.60599
Tesk2	117.267	0.052	0.829836	1.58912
Nrbp2	1903.83	0.03	0.829651	1.81942
Dennd3	101.167	0.08	0.827744	1.3988
Zkscan6	146.667	0.02	0.826899	2.00017
Fam222a	202.667	0.025	0.82638	1.90467
Zfp341	202.667	0.086	0.82638	1.36499
Zfp282	416.5	0.073	0.825021	1.43835
Trpm2	396.207	0.06	0.824569	1.52434
Nup93	241.833	0.06	0.823882	1.52626
Ndufaf2	133.333	0.039	0.822955	1.71096
Csf1r	1862.67	0.099	0.82162	1.30493
Zfp169	274.667	0.004	0.820007	2.71011
Saal1	145.167	0.063	0.815535	1.5028
Ptprm	670.833	0.052	0.813526	1.58384
F3	547	0.047	0.812937	1.63349
Zfyve21	199	0.03	0.812565	1.82116
Tbkbp1	1176.83	0.091	0.81215	1.34014
Tmem176b	590.333	0.078	0.811958	1.40991
Ppcdc	178.667	0.046	0.808065	1.63565
Fst	75.167	0.096	0.806701	1.31942
Vtn	1349.5	0.061	0.806654	1.51282
F11r	161.167	0.065	0.806224	1.48616
Rwdd1	497.833	0.088	0.806212	1.35702
Akap8	629.64	0.054	0.806204	1.56861
Tprkb	826.393	0.01	0.804262	2.2965
Hmgcl	281.333	0.067	0.800548	1.47712
Sntg2	32.5	0.018	0.799599	2.05677
Fcrls	321.5	0.071	0.799322	1.44744
Slc7a10	665.56	0.086	0.797649	1.36695
Sbno2	240	0.038	0.794039	1.7223
Crtc3	269.34	0.038	0.793733	1.72217
Olig2	866.667	0.036	0.792926	1.74972
Cir1	382.5	0.05	0.792621	1.60036
Rps21	2023.5	0.095	0.791949	1.32213
Cux1	1715.67	0.044	0.790991	1.65522
Map3k13	445.307	0.078	0.789887	1.40656
Lhfpl2	351	0.015	0.789714	2.12271
Gadd45b	164.833	0.062	0.788265	1.50624
Serpine2	2835	0.051	0.786262	1.59574
Carmil3	411.667	0.06	0.785552	1.52568
P2ry13	309	0.086	0.784915	1.36551
Ncam1	4496	0.068	0.784778	1.47136
Lpin1	397.667	0.056	0.784162	1.55166
Knop1	515.23	0.058	0.783779	1.53493
Natd1	379.833	0.027	0.782969	1.86639
Nrsn2	1195.33	0.077	0.78263	1.41618
Trip4	519.212	0.054	0.780155	1.56499
Cemip	394.333	0.028	0.776136	1.85116
Nrm	78.167	0.01	0.775698	2.30531
Ccdc157	454.333	0.015	0.775318	2.12356
Ing5	197.5	0.084	0.774824	1.37488
Diexf	227.5	0.061	0.774181	1.51568
Pofut1	287.833	0.035	0.7724	1.752
Lzic	116.167	0.045	0.770498	1.64685
Apeh	232.333	0.079	0.770498	1.40426
Oplah	423.852	0.066	0.769146	1.47902
Atg16l2	203.333	0.079	0.766785	1.40089
Cerk	1462	0.086	0.766253	1.36489
Iqce	370.667	0.001	0.763358	3.47145
Acadvl	490.5	0.03	0.759335	1.82539
Bcl6b	45.667	0.01	0.75869	2.29662
Dusp11	757.5	0.021	0.758495	1.97543
Galc	426.333	0.085	0.758492	1.37399
Pitpnc1	1481.17	0.013	0.758277	2.17387
Bnip2	399.833	0.068	0.758215	1.47134
Nfatc2	194.833	0.007	0.755766	2.43577
Crlf3	173.122	0.043	0.75532	1.66613
Eci1	206.667	0.048	0.754402	1.61877
Cc2d1b	287.833	0.076	0.752312	1.42227
Odf2	708.667	0.051	0.749638	1.59028
Tor1aip1	644.125	0.082	0.749583	1.3884
Ndrg2	12195.7	0.088	0.749516	1.35761
Kctd11	42.5	0.087	0.747271	1.36354
Snta1	529.5	0.062	0.747014	1.50975
Yeats2	477.213	0.069	0.742824	1.4635
Msl1	2796.17	0.022	0.742397	1.96371
Casc3	1030.83	0.014	0.742212	2.15716
Tpcn1	927.667	0.1	0.740721	1.3015
Mt2	2107	0.046	0.739943	1.63705
Crb2	125	0.039	0.739109	1.70697
Bhlhe41	566.5	0.096	0.738986	1.31908
Crcp	367.333	0.011	0.738815	2.27022
Slc44a1	2041.99	0.043	0.732369	1.6676
Mcl1	1179.83	0.047	0.731667	1.62469
Pik3ap1	75.167	0.005	0.729777	2.56465
Auts2	1001.17	0.092	0.729585	1.33492
Cpt1a	511.5	0.07	0.728123	1.45647
Zfp91	3150.67	0.026	0.727576	1.88884
Rpusd2	107.167	0.062	0.727384	1.50701
Wdr78	87.667	0.046	0.724513	1.63481
Rnf215	295	0.036	0.724215	1.73892
Tom1l1	332.778	0.069	0.721899	1.45982
Otud7b	728.422	0.059	0.720514	1.53323
Limch1	1368.83	0.065	0.719214	1.48716
Trabd	257.333	0.015	0.718021	2.13026
Ezr	1220.17	0.008	0.716929	2.41577
Pcyt1a	793.5	0.089	0.716757	1.35062
Serping1	161.333	0.074	0.715794	1.43302
Sh2b3	577.5	0.076	0.714884	1.42072
Pla2g4b	64.635	0.023	0.713325	1.94266
C1qa	761.667	0.075	0.712595	1.42857
Ptgds	10759.2	0.069	0.711882	1.4593
Rtl5	365	0.002	0.711867	3.08135
Ncapd3	337.865	0.002	0.710847	2.95552
Chchd7	255.877	0.073	0.710592	1.43805
Txnip	412.5	0.094	0.706876	1.32576
Hsd17b11	627.167	0.009	0.704292	2.32773
Wdr60	238	0.011	0.703549	2.27946
Rnase4	327.187	0.086	0.698121	1.36824
Vcl	678.333	0.054	0.697976	1.57019
Edn3	116	0.05	0.69685	1.60592
Fgf13	2272.33	0.068	0.696221	1.46628
Asap3	74.667	0.051	0.69596	1.59243
Tdrd3	365.182	0.029	0.695288	1.83904
Taldo1	1325.83	0.068	0.694607	1.46932
Krcc1	174.667	0.029	0.694187	1.84204
Reck	162.5	0.065	0.692863	1.48994
Stx18	362.797	0.017	0.691022	2.07276
Mtss1	593.333	0.083	0.690915	1.38074
Slc16a6	229.833	0.049	0.690851	1.60817
Asl	167.333	0.026	0.6901	1.88239
Wdr81	507.5	0.059	0.688308	1.52723
Zfp512b	772.167	0.09	0.68418	1.34862
Wdcp	144.038	0.059	0.682847	1.52908
Cpt2	131.167	0.097	0.682288	1.31444
Magoh	249.833	0.029	0.681759	1.84576
Nom1	359.727	0.096	0.677002	1.32045
Inpp1	506	0.015	0.673217	2.12904
Rcbtb1	627.333	0.026	0.671857	1.89222
Adgre5	215	0.053	0.671357	1.57441
Cav1	392.5	0.06	0.669303	1.52354
N4bp2l1	333.167	0.076	0.667189	1.41992
Ctdp1	303.333	0.068	0.666188	1.46978
Igfn1	199.667	0.023	0.665075	1.94512
Hdac3	1231.83	0.03	0.663211	1.82983
Ptdss2	738.167	0.077	0.660918	1.41354
Rfx5	275.833	0.065	0.659338	1.49055
Syt6	421.005	0.039	0.658329	1.71396
Sltm	728	0.049	0.658249	1.61505
Elovl5	1374.67	0.052	0.655193	1.58372
Pabpc1	3804.17	0.057	0.653363	1.54284
Slco1a4	883.99	0.085	0.653186	1.37245
Gpr108	399.333	0.005	0.650603	2.59296
Csf2ra	298.073	0.07	0.650424	1.457
Parva	1150.17	0.095	0.650051	1.32493
Trappc10	1737.83	0.085	0.649497	1.37231
Thrap3	1666.5	0.029	0.646115	1.83181
Pttg1ip	913.667	0.096	0.644536	1.31704
Cars	426.167	0.054	0.6435	1.56482
Etfdh	382.167	0.067	0.642051	1.47509
Efcab5	58.5	0.093	0.641491	1.33276
Hmgn5	85.833	0.045	0.638998	1.65257
Faf1	523.167	0.083	0.634537	1.38141
Wrn	150.833	0.064	0.631559	1.49606
Dcp1b	202	0.029	0.628777	1.835
Ccnl2	891.333	0.04	0.628285	1.7044
Cmtm6	475.167	0.053	0.625727	1.57661
Nfia	820.167	0.094	0.622964	1.32657
Zcchc2	523.833	0.079	0.622697	1.40468
Stx5a	775.833	0.078	0.621354	1.4116
Fcgrt	353.333	0.072	0.620897	1.44252
Ppp1r3c	585.5	0.073	0.61627	1.43813
Anks6	169	0.081	0.614898	1.39469
Paip2	1508.17	0.069	0.614388	1.4617
Ckap4	461.667	0.07	0.61275	1.45669
Gsdme	151.333	0.066	0.610379	1.47848
Rbm8a	572.5	0.034	0.61009	1.76611
Trmt44	76	0.047	0.6077	1.62811
Mtr	242.833	0.056	0.606239	1.55049
Rxra	614.5	0.017	0.605968	2.0699
Mnat1	166.833	0.097	0.605573	1.31362
Ints4	472.167	0.085	0.605231	1.37416
Dnttip2	341.833	0.08	0.599545	1.39814
Tmem168	256.167	0.019	0.597214	2.02646
Gnai2	4548.83	0.1	0.593316	1.30175
Atp1b3	1759.75	0.076	0.592672	1.42206
Tmco3	675.323	0.098	0.592243	1.31022
Sept2	1014.33	0.083	0.591911	1.38404
Map3k7	948.333	0.011	0.590491	2.27318
Jakmip3	427.167	0.095	0.587886	1.32341
Chchd3	736.667	0.081	0.587749	1.39045
Zfp932	456.093	0.039	0.587307	1.70728
Fancd2	63.757	0.045	0.586746	1.64902
Ppfia1	547.167	0.036	0.585563	1.73892
Sec22a	237.333	0.039	0.583783	1.71408
Cnn3	1198.83	0.01	0.580264	2.29872
Chn2	1288.5	0.038	0.580206	1.71893
Dis3l	453.167	0.052	0.579629	1.58141
P2ry12	742.167	0.088	0.579497	1.35434
Lrrc8c	628.333	0.083	0.578824	1.38171
Pptc7	983.028	0.082	0.578245	1.38645
Radil	164.833	0.069	0.577876	1.46088
Reps1	699.667	0.099	0.577567	1.30397
Srsf11	1509.17	0.089	0.575697	1.3536
Dclk2	1241	0.044	0.572171	1.65376
Sdad1	232.667	0.086	0.570671	1.36532
Ints3	1069.5	0.023	0.569459	1.93245
Ttf1	134.635	0.034	0.569203	1.76421
Polk	147.5	0.049	0.5675	1.60828
Fam228b	76.5	0.007	0.565964	2.4857
Taf4	322.5	0.081	0.563857	1.39432
Mmd2	2267.67	0.062	0.562601	1.5106
Ivd	869.5	0.096	0.561014	1.31998
G6pdx	587	0.078	0.560561	1.41154
Hdac1	401.667	0.017	0.560512	2.06851
Phka2	309	0.043	0.560466	1.67151
Nek4	272.142	0.001	0.559054	3.35169
Fam210b	443.167	0.079	0.553611	1.40136
Lipt2	73	0.054	0.553551	1.57109
Cd9	893.333	0.052	0.54927	1.58902
Keap1	1077.5	0.095	0.549145	1.32339
Pkd2	765.343	0.018	0.547444	2.04591
Stard13	169	0.032	0.546528	1.79269
Nav1	2011.31	0.009	0.545193	2.34938
Trmt10b	164.167	0.05	0.545035	1.60441
Rhoq	631.073	0.097	0.543355	1.31602
Malsu1	149	0.093	0.542398	1.33353
Slc25a33	596.333	0.099	0.542095	1.30577
Lap3	602.167	0.045	0.541637	1.64905
Tmem132e	235	0.012	0.540419	2.21489
Ints6	325.833	0.063	0.540356	1.50424
Mtus1	721.5	0.026	0.540061	1.88532
Gigyf1	588	0.026	0.539959	1.89134
Cln5	208.5	0.035	0.539888	1.76289
Nt5c2	1046.14	0.031	0.539832	1.80984
Chd8	1386.17	0.091	0.539299	1.34423
Dpysl5	751	0.052	0.538062	1.58873
Clk1	883.333	0.057	0.535874	1.54587
Capn2	1060.33	0.007	0.533526	2.42631
Pitrm1	559.468	0.087	0.532874	1.35945
Slc22a5	175.45	0.045	0.53202	1.64635
Ubr2	1103.83	0.022	0.530803	1.96778
Itm2a	1047.67	0.049	0.528954	1.6094
Gnl2	744.72	0.01	0.528408	2.28454
Kazn	1415.83	0	0.527991	3.98177
Srrm1	1324.33	0.064	0.52742	1.49548
Ptchd1	372.667	0.078	0.526656	1.4099
Sh3bgr	11	0.092	0.524777	1.33842
Metap2	1090.44	0.064	0.520533	1.49385
Chsy1	260.833	0.011	0.52008	2.24527
Pank1	473.833	0.073	0.517759	1.43971
Gmip	100.667	0.037	0.516083	1.73177
Plxdc2	910.72	0.071	0.515627	1.45025
Tulp3	246.667	0.024	0.514843	1.92112
Cenpq	56.333	0.019	0.512349	2.02515
Zfp740	860.843	0.08	0.51224	1.40042
Ilf3	1026.67	0.054	0.51165	1.56464
Zcchc7	248.333	0.083	0.511386	1.37937
Plpbp	1077.67	0.02	0.50886	1.99643
Ppp4r1	555.66	0.061	0.508826	1.51425
Wdr70	176.167	0.029	0.507887	1.83858
Lsm6	453.59	0.032	0.506371	1.79479
Meis2	1329.33	0.095	0.503711	1.32369
Tbc1d16	862	0.033	0.502239	1.77946
Zfp970	666.037	0.017	0.501807	2.08218
Ublcp1	720.167	0.097	0.50096	1.31384
Srsf7	1246.17	0.087	0.497951	1.36036
Stambpl1	295.833	0.056	0.497562	1.55049
Trub2	355.167	0.069	0.495702	1.46239
Lrrc8d	779.188	0.034	0.495643	1.77183
Mrps5	486.833	0.076	0.492061	1.42186
Eml1	987.667	0.037	0.49093	1.72736
Larp6	694.333	0.1	0.490495	1.30032
Mthfr	371.167	0.018	0.489883	2.05677
Dnah7c	46.863	0.039	0.487766	1.70476
Lamp1	6402.83	0.079	0.487273	1.40363
Ankrd10	397.167	0.039	0.486879	1.70883
Snrnp70	1021.67	0.042	0.48589	1.68242
Ddit3	327.167	0.097	0.48519	1.31377
Mro	210.167	0.069	0.48064	1.46352
Slco1c1	1262.33	0.098	0.480133	1.30882
Sfmbt2	66.167	0.027	0.47981	1.87557
Ubxn4	1012.67	0.023	0.478203	1.93109
Snx25	726.653	0.088	0.476933	1.35731
Stat5b	526.028	0.087	0.476403	1.36266
Ogfrl1	2506.67	0.07	0.472062	1.45361
Zfp84	307.968	0.028	0.470351	1.85186
Rnf168	515.55	0.08	0.468224	1.40037
Ndufs6	712.667	0.093	0.461664	1.3337
Naaa	507.833	0.001	0.460331	3.34104
Usp48	1033.58	0.055	0.458721	1.55965
Rcan2	4027.83	0.012	0.457863	2.23505
Ccdc80	202	0.008	0.457198	2.41828
Slc38a9	303.333	0.029	0.456695	1.83654
Lgi2	1601.83	0.075	0.455835	1.42565
Secisbp2	241	0.05	0.455063	1.60285
Gng4	1030.33	0.006	0.453776	2.5185
Slc35e2	832.188	0.092	0.451987	1.33645
Eif5b	1377.59	0.004	0.445645	2.67064
Donson	181.667	0.029	0.444819	1.84473
Pax6	155.89	0.078	0.442835	1.4089
Apcdd1	639.667	0.041	0.442152	1.69133
Ddx55	261.668	0.067	0.441282	1.47375
Sf3a3	374.5	0.06	0.439259	1.52459
Phyh	1319.67	0.052	0.437384	1.58867
Fam227a	66	0.055	0.437273	1.56412
Hexb	1956.93	0.065	0.436294	1.4888
Emc8	881.745	0.049	0.434432	1.61
Nsmce4a	472.5	0.044	0.433663	1.65675
Dnajc21	340.167	0.026	0.432687	1.88492
Emc3	1389	0.045	0.432171	1.64468
Lgmn	2331	0.066	0.430855	1.47855
Elovl7	422.167	0.042	0.430676	1.67744
Cwc15	834	0.083	0.429091	1.38413
Map1b	14538.2	0.031	0.428584	1.80948
Ubash3b	616.833	0.037	0.425761	1.73126
Rgs6	1407.17	0.085	0.424538	1.36968
Rbm28	428.328	0.09	0.420366	1.34771
Slc7a1	840.333	0.039	0.418984	1.70659
Mrpl45	527.667	0.099	0.415664	1.3052
Nrarp	552.167	0.02	0.412899	2.01007
Epc1	653.167	0.022	0.410908	1.9669
Rhou	808.833	0.047	0.410322	1.63267
Fnip2	269.803	0.063	0.410101	1.50502
Tm7sf3	809.5	0.051	0.409984	1.59264
Slain1	1199.67	0.081	0.408953	1.39418
Fut8	1091.85	0.097	0.40702	1.31271
Clcn7	838.667	0.095	0.406047	1.32202
Hax1	689.833	0.085	0.4058	1.37107
Nrsn1	12199	0.017	0.401695	2.0625
Paics	1509.45	0.019	0.399242	2.02609
Tmod3	487.5	0.047	0.396626	1.63116
Fam78b	810.167	0.05	0.395393	1.60259
Epb41l3	3118.67	0.096	0.394203	1.32046
Stom	198.167	0.099	0.393199	1.30726
Hnrnpa1	2255.83	0.026	0.392745	1.88701
Ak3	1738.27	0.08	0.390829	1.3981
Blmh	766.833	0.031	0.387626	1.80502
Scrg1	698.167	0.04	0.384414	1.7028
Exoc1	642.5	0.059	0.381787	1.53167
Tars	473	0.029	0.378272	1.83372
Ablim3	504.667	0.008	0.377409	2.37713
Nf1	1661.17	0.091	0.376981	1.3432
Slain2	440.667	0.042	0.366731	1.67371
Rmdn3	848.167	0.052	0.364058	1.58688
Marcks	3405	0.059	0.357653	1.5326
Smim10l1	2100.32	0.043	0.357317	1.66526
Casp8ap2	170.167	0.096	0.356132	1.31942
Ntm	4904.28	0.071	0.355632	1.44911
Tifab	57.167	0.059	0.353362	1.52987
Gigyf2	922.833	0.052	0.353362	1.58671
Reln	1211.67	0.016	0.352487	2.10547
Prdx6	3718.83	0.087	0.349972	1.3631
Crebl2	513.333	0.033	0.348542	1.78005
Mphosph9	283.333	0.08	0.346293	1.39816
Wac	2002	0.067	0.345947	1.47812
Map7	1348.5	0.025	0.344538	1.90515
Degs1	1681.83	0.064	0.33802	1.49589
Zcchc14	1285.67	0.085	0.336684	1.37287
Tdp2	235.833	0.061	0.330382	1.51681
Slc25a27	708.5	0.057	0.329915	1.54334
Parl	374	0.01	0.324066	2.30531
Ppil6	36.333	0.092	0.317693	1.33842
Aldh7a1	676.333	0.08	0.315736	1.39835
Spry4	248.5	0.035	0.313537	1.75652
Rgs11	207	0.066	0.306692	1.48238
Wfdc1	94.667	0.032	0.304826	1.79987
Cog4	652.333	0.08	0.300807	1.39921
Oscp1	656.932	0.096	0.300766	1.3178
Cep68	565.85	0.026	0.30068	1.87866
Parp16	87.167	0.094	0.297947	1.32675
Gapvd1	1485.16	0.061	0.296948	1.51667
Fkbp9	587.333	0.034	0.29479	1.76847
Rnf214	2070.08	0.095	0.288889	1.32197
Prpf8	3691.17	0.047	0.286911	1.6315
Fez2	616.5	0.099	0.285523	1.30511
Hadhb	1230.67	0.065	0.281374	1.4853
Slc30a9	2369.5	0.081	0.281318	1.39165
Kdm5c	1211.5	0.058	0.278679	1.54048
Tmem131l	224.5	0.081	0.269925	1.39432
Eci2	440.5	0.039	0.268582	1.71055
Ddhd2	842	0.009	0.267314	2.36421
Cldnd1	1153.17	0.001	0.262745	3.32346
Spire1	3738	0.059	0.262469	1.52742
Osbp	1245.33	0.037	0.259519	1.73863
Sri	956.667	0.029	0.253369	1.84204
Emp2	483.672	0.072	0.250394	1.44133
Gid8	965.833	0.1	0.247976	1.30079
Idh2	537.333	0.025	0.247029	1.91127
Grk5	379	0.05	0.243637	1.59929
Slc39a14	455.833	0.018	0.234221	2.04638
Fbxl17	1765.96	0.07	0.224525	1.45671
Srsf2	1738.33	0.016	0.219113	2.08475
R3hcc1l	175.833	0.035	0.213338	1.76289
Stau2	2825.33	0.066	0.208346	1.4835
Arl13b	138.667	0.074	0.208091	1.42962
Adam23	2623.5	0.006	0.207877	2.51561
Slc30a1	457.667	0.002	0.201755	3.01284
Itfg2	187.5	0.067	0.200063	1.47712
Snap23	146.528	0.066	0.198698	1.48407
Sf3a1	1236.83	0.052	0.198304	1.58681
Mapkap1	785.5	0.074	0.187346	1.43324
Ube2l3	3296.08	0.022	0.154503	1.96094
Fbxo3	1296.67	0.075	0.146869	1.42824
Gns	2032.17	0.092	0.0894519	1.33623
Gne	597.5	0.041	0.072437	1.68817
Msh3	329.15	0.065	-0.087312	1.48771
Nkapd1	346.5	0.046	-0.0916005	1.63481
Cd200	1638.67	0.081	-0.123259	1.39345
Hdhd2	1117	0.023	-0.12916	1.94743
Dennd6a	498.475	0.063	-0.140257	1.50143
Dgcr8	559.547	0.073	-0.14047	1.4377
Csnk2a1	2217.17	0.073	-0.167884	1.4385
Spred1	3810.33	0.051	-0.174174	1.59125
Etf1	1351.67	0.01	-0.17932	2.29662
Parp1	1039.17	0.1	-0.180488	1.30242
Dhx8	639.5	0.093	-0.184997	1.33329
Ccnd2	1334.5	0.034	-0.188115	1.77325
Nars	2776.33	0.002	-0.191235	2.92263
Rab2a	5188.5	0.069	-0.191867	1.46489
Rab6a	9607.67	0.098	-0.195217	1.30879
Mapre2	5541.83	0.03	-0.202545	1.82071
Nmt1	1486.17	0.03	-0.20775	1.81927
Mpv17l	1277.31	0.008	-0.213618	2.39619
Rab3gap2	1418.17	0.002	-0.217713	2.97341
Wasl	2311.67	0.021	-0.222189	1.97185
Arhgap26	1909.5	0.056	-0.228185	1.55096
Tut4	481.5	0.095	-0.233722	1.323
Nop2	356.833	0.033	-0.234511	1.7859
Tollip	3226.83	0.011	-0.236974	2.25195
Emc7	1219.83	0.037	-0.23892	1.72774
Wdr45b	1161	0.083	-0.243621	1.38342
Dclk1	17436.2	0.036	-0.24609	1.74989
C87436	345.5	0.066	-0.258911	1.48206
Cul1	1825.33	0.048	-0.259262	1.62289
Mylip	284	0.079	-0.264176	1.4028
Rfc3	76.167	0.059	-0.265199	1.52987
Stt3b	1833	0.032	-0.270773	1.79307
Api5	1462.83	0.007	-0.274196	2.48342
Sorbs2	2837	0.014	-0.274628	2.15908
Ift172	614	0.085	-0.281985	1.36913
Fbxo33	859	0.003	-0.282182	2.86314
Wnt5a	150.5	0.041	-0.287607	1.68817
Ubr7	810.5	0.078	-0.288388	1.40939
Tmed4	869.5	0.092	-0.288732	1.33829
Ell2	566.167	0.038	-0.29052	1.72017
Pdhb	1934.83	0.028	-0.290828	1.84735
Shtn1	426.5	0.094	-0.290934	1.32567
Tmem183a	1146.67	0.046	-0.291922	1.63447
Ncald	9949.17	0.036	-0.293812	1.74303
Senp1	238.612	0.076	-0.294237	1.42182
Rasgef1b	1076	0.096	-0.295003	1.32053
Vsnl1	14103	0.03	-0.295463	1.82232
Pafah1b2	3174	0.072	-0.298205	1.44264
Vmn2r87	15.1	0.014	-0.301946	2.16676
Tmem132b	2568.33	0.082	-0.307857	1.38936
Syt1	29030.5	0.027	-0.309439	1.87637
Tmem169	316.333	0.049	-0.310159	1.6092
Tmem167b	761	0.066	-0.310943	1.48383
Cyb5b	2614.67	0.098	-0.315648	1.30831
Tmem50b	2324.17	0.085	-0.316611	1.37385
Skap1	36.333	0.092	-0.317693	1.33842
Cadps2	1477.67	0.015	-0.320274	2.11797
Rbm27	575.333	0.016	-0.321007	2.09285
Zcchc18	3579.5	0.04	-0.323279	1.70033
Mtrr	168.833	0.017	-0.324751	2.06834
Ercc8	238.5	0.002	-0.326687	2.99034
Ric3	1294.57	0.045	-0.329016	1.65088
Elp2	1466.5	0.039	-0.332554	1.70866
Senp5	970.342	0.092	-0.33335	1.33566
Elovl4	1070.33	0.076	-0.334319	1.41977
Ppp1r14c	326.333	0.073	-0.336032	1.43767
Ddx18	344.833	0.08	-0.343112	1.39956
Rbsn	820	0.028	-0.344885	1.86047
Smug1	231.667	0.008	-0.348785	2.39307
Zscan2	146.333	0.037	-0.354972	1.73177
Zfp830	170.5	0.054	-0.355435	1.56623
Ldah	637.973	0.012	-0.359429	2.21755
Pja1	2783.83	0.058	-0.359711	1.53491
Tram1	576.667	0.074	-0.360309	1.431
Hspa12a	3350.04	0.078	-0.360584	1.41042
Ngfr	16	0.092	-0.360726	1.33842
Tomm20	5496.67	0.064	-0.361207	1.49485
Pcnx4	542	0.097	-0.362057	1.31297
Paip2b	1004.33	0.099	-0.367792	1.30714
Nrip3	2113.67	0.096	-0.368636	1.31735
Zfp516	239.833	0.1	-0.373013	1.3002
Cdc23	696.58	0.052	-0.385622	1.58513
Extl2	1503.33	0.032	-0.387769	1.79403
Prkar1a	11261.5	0.05	-0.388747	1.60311
Hspa4	3206.67	0.085	-0.388783	1.37286
Sod2	2255.5	0.005	-0.39023	2.61951
Tgs1	397	0.062	-0.392538	1.50943
Snx16	514	0.049	-0.393019	1.61236
Bpnt1	755.535	0.014	-0.394151	2.16015
Rnf19a	592.833	0.078	-0.394305	1.41092
Nckap1	9388.83	0.1	-0.396207	1.30177
Aga	85	0.097	-0.407424	1.31289
Eif2a	650.667	0.029	-0.408051	1.84248
Arl8b	4217.67	0.046	-0.40918	1.63769
Crk	2429.52	0.096	-0.40942	1.31883
Taf9b	604.667	0.083	-0.410458	1.38331
Osbpl11	316.167	0.081	-0.410755	1.39045
Maco1	1100.17	0.088	-0.411839	1.3579
Siah1a	466.575	0.051	-0.414111	1.59042
Atp7a	186.833	0.049	-0.417059	1.60864
Senp2	1597.83	0.036	-0.417224	1.75034
Pdk1	974.333	0.044	-0.420601	1.65954
Samd8	1479.6	0.099	-0.420605	1.30417
Rbm22	486.167	0.014	-0.421467	2.1446
Rnmt	903.833	0.046	-0.424673	1.63669
Kif1bp	2629.83	0.049	-0.424692	1.61159
Caap1	135.667	0.041	-0.42545	1.6916
Parg	567.667	0.088	-0.42705	1.35833
Rnf145	1512.83	0.073	-0.429225	1.43887
G3bp2	4100.76	0.046	-0.429502	1.64177
Zc3h14	1617.08	0.006	-0.434128	2.54231
Nop58	318.667	0.079	-0.434711	1.40476
Ap1ar	1264.5	0.014	-0.435924	2.14223
Rhno1	294.883	0.025	-0.437476	1.90138
Pde12	237.333	0.021	-0.437765	1.98635
Ildr2	2354.33	0.041	-0.438846	1.6854
Ptprk	1222.67	0.029	-0.439038	1.84349
Gpr158	2811.67	0.074	-0.439317	1.42925
Dcaf6	1645.83	0.016	-0.440135	2.09188
Hars	1406	0.07	-0.443372	1.45464
AI597479	500.833	0.083	-0.443708	1.38364
Klhl2	2611.83	0.014	-0.447518	2.16941
Mrpl50	541.667	0.058	-0.447557	1.53968
Smim14	2282.67	0.023	-0.447571	1.93651
Klhl12	552.333	0.082	-0.449365	1.38517
Epha4	2894	0.087	-0.454748	1.36387
Gspt2	412.5	0.049	-0.454772	1.61313
Fbxw11	2381.33	0.018	-0.458118	2.03742
Rab33b	553.14	0.079	-0.459776	1.40446
Timm22	313.667	0.074	-0.460054	1.43398
Syt4	3422.33	0.083	-0.460444	1.38086
Dnajb6	2585.97	0.078	-0.46181	1.40739
Fam49a	4203.5	0.09	-0.463448	1.34459
Nol9	354.188	0.055	-0.465521	1.56151
Pdp1	2599	0.067	-0.466394	1.47457
Emsy	995.71	0.091	-0.46672	1.3409
Tra2a	722.833	0.048	-0.467151	1.62221
Agtpbp1	3977.83	0.084	-0.467976	1.37917
Cog6	710.333	0.069	-0.471311	1.46004
Frmd6	477	0.017	-0.471942	2.06851
Adra2a	463.667	0.055	-0.473064	1.55827
Ufm1	962.667	0.084	-0.47369	1.37919
Stx16	990.833	0.078	-0.474789	1.40779
Snx4	778	0.029	-0.474836	1.8401
Map9	2420.83	0.021	-0.478073	1.97327
Idh3a	3849.67	0.089	-0.478313	1.35094
Sec61a2	1172.97	0.067	-0.481798	1.47572
Amph	3796.83	0.046	-0.484212	1.63896
Mfsd14b	794	0.01	-0.487083	2.29112
Ankrd46	3439.5	0.099	-0.489208	1.30657
Nt5c1a	229.5	0.004	-0.490459	2.71011
Nptn	11984	0.092	-0.491785	1.33616
Fam122a	328.333	0.096	-0.49226	1.31942
Usp12	1218.67	0.016	-0.492606	2.09972
Wdr82	2736	0.012	-0.493687	2.21191
Rab23	412.167	0.096	-0.497175	1.31904
Vxn	8377.17	0.039	-0.499225	1.70559
Cmss1	104	0.087	-0.499533	1.36343
Dyrk2	1153.67	0.093	-0.500351	1.33372
Kifap3	5127.5	0.018	-0.500405	2.05373
Ism1	148.333	0.074	-0.505898	1.43348
Plppr4	3793.33	0.054	-0.508259	1.56539
Abi1	2051.14	0.088	-0.508818	1.35513
Gpr89	583.872	0.057	-0.513458	1.54793
Pacrg	258.333	0.077	-0.513937	1.41393
Hnrnpk	5121.17	0.094	-0.515686	1.32706
Susd5	201.333	0.021	-0.516083	1.98635
Abi2	4026.84	0.049	-0.516786	1.60754
Ube3c	1571.33	0.004	-0.517982	2.73144
Gng2	3607.83	0.059	-0.520799	1.53003
Prkacb	11640.2	0.017	-0.524431	2.07808
Clvs1	944.155	0.089	-0.52565	1.34971
Tubgcp3	543.5	0.072	-0.525743	1.44071
Eif2s1	636.333	0.036	-0.526152	1.74815
Syt16	1952.17	0.055	-0.527826	1.56371
Tubgcp5	398.167	0.076	-0.529173	1.42179
Ikbkb	493.833	0.089	-0.531866	1.35367
Sec23b	765.167	0.04	-0.531868	1.69917
Copb2	1365.33	0.056	-0.532725	1.55172
Dtl	205.667	0.02	-0.533288	2.00281
Mtmr12	589.833	0.089	-0.533383	1.35031
Arhgef9	7790.17	0.003	-0.533899	2.85603
Eny2	749.788	0.053	-0.53404	1.57706
Cstf2t	1264.67	0.023	-0.53405	1.94761
Smcr8	702	0.076	-0.534501	1.42205
Tox4	1288.02	0.03	-0.534854	1.81771
Irgm1	145.5	0.094	-0.535604	1.32675
Zfand5	2814.17	0.071	-0.538461	1.45052
Cryzl1	584.167	0.071	-0.53856	1.44848
Tmem62	546	0.069	-0.539203	1.46024
Umps	261.5	0.021	-0.540842	1.97344
Cul2	813.833	0.072	-0.542629	1.44371
Tmx4	3240.67	0.061	-0.543304	1.51747
Gtf2e1	249.167	0.083	-0.544447	1.38157
Napb	8823.33	0.095	-0.546302	1.32226
Nceh1	2603.5	0	-0.548779	4.40031
Atg12	1147.17	0.008	-0.551022	2.38062
Naa25	858	0.01	-0.551706	2.31849
Tram1l1	554.333	0.038	-0.551933	1.72052
Slc9a6	2286.5	0.058	-0.554174	1.5373
Cdc40	679.833	0.088	-0.556189	1.35414
Srp54b	1134.98	0.057	-0.557249	1.54398
Agfg1	1872.17	0.057	-0.559652	1.543
Cldn12	855	0.06	-0.5604	1.52331
Sub1	2912.17	0.038	-0.561984	1.72044
Actr3	3121	0.08	-0.562299	1.39562
Cacna2d1	3405	0.053	-0.56287	1.57843
Yju2	112.667	0.066	-0.563618	1.48238
Ssx2ip	1419.67	0.019	-0.56522	2.01771
Ttc9c	474.5	0.038	-0.565726	1.72106
Necap1	3629.33	0.017	-0.566256	2.07572
Cap2	4678	0.006	-0.566424	2.55779
Rragd	1951.83	0.032	-0.56935	1.80127
Hibch	166.833	0.078	-0.570943	1.4103
Mzt1	1181.21	0.04	-0.575012	1.70141
B4galt1	119.667	0.047	-0.578901	1.62811
Rundc3b	592.833	0.078	-0.579403	1.4078
Map2k4	3547.33	0.034	-0.580983	1.76453
Sec22b	667.5	0.086	-0.583783	1.36654
Gabrg2	3465.17	0.052	-0.5856	1.58564
Btf3l4	1395.67	0.003	-0.587365	2.87569
Rasgrp1	9556.5	0.029	-0.587478	1.84282
Scrn3	392.667	0.007	-0.588081	2.45834
Cyld	1598.97	0.014	-0.590182	2.17021
Map4k3	1426.33	0.028	-0.590929	1.84879
Bzw1	3574.83	0.038	-0.591864	1.72015
Kcnf1	2646.5	0.089	-0.592246	1.35297
Lrp12	809	0.059	-0.592289	1.53204
Gstt1	136.333	0.07	-0.59283	1.45347
Ipo11	948.833	0.025	-0.593225	1.90821
Wdr47	2093.67	0.01	-0.595596	2.28477
Ppp3cc	416.667	0.09	-0.59578	1.34854
Sms	1640.02	0.059	-0.598861	1.5322
Ttc19	1221.49	0.079	-0.600046	1.4018
Glt8d2	274.167	0.063	-0.600121	1.49828
Nle1	96	0.085	-0.601365	1.36913
Glrb	4089.33	0.089	-0.601404	1.34924
Gnpnat1	187.362	0.028	-0.603467	1.85303
Slc39a10	5063.33	0.048	-0.606579	1.61547
Dck	460.5	0.022	-0.60803	1.95407
Spin1	3514.38	0	-0.612074	3.87084
Gabra4	1927.5	0.062	-0.612512	1.50718
Slc25a16	914.167	0.018	-0.615739	2.05716
Bche	88.833	0.017	-0.617399	2.06834
Snx2	850	0.07	-0.618075	1.45636
Tdrd7	452.167	0.066	-0.619246	1.47936
Zfp87	245.5	0.08	-0.623184	1.39623
Mtrex	913.667	0.097	-0.625563	1.31434
E2f3	409.167	0.011	-0.627892	2.27191
B3galt6	228.667	0.076	-0.631196	1.42111
Mfsd14a	1160.84	0.028	-0.634041	1.84921
Tmem64	1037.5	0.048	-0.637159	1.62181
Slitrk5	1340	0.027	-0.64197	1.86637
Spcs3	1508.5	0.045	-0.644896	1.64703
Rgs20	546	0.034	-0.645019	1.77571
Xrn1	501.328	0.075	-0.645201	1.42425
Atp6v1h	2279.67	0.089	-0.64581	1.34993
Mapkapk3	40.167	0.094	-0.64682	1.32675
Ercc6	359.782	0.041	-0.647262	1.69343
Recql	228.093	0.07	-0.648238	1.45716
Rhbdl3	341.167	0.075	-0.651529	1.42525
Cry1	314.167	0.042	-0.652391	1.67973
Klf6	1092.83	0.053	-0.652459	1.57415
Smim13	4765.61	0.086	-0.654396	1.36593
Zfp940	229	0.045	-0.655511	1.64468
Mex3c	770.167	0.098	-0.655942	1.31044
Atg5	404.333	0.061	-0.656842	1.51822
Luc7l	1217.33	0.094	-0.659249	1.32933
Nell2	8961.67	0.068	-0.661649	1.46812
Rragb	1111	0.094	-0.665188	1.3283
Zfp354a	125.807	0.082	-0.667743	1.38593
Zfp287	247.145	0.016	-0.668252	2.08613
Ythdf1	1174	0.014	-0.668839	2.14991
Gucy1a1	1461.33	0.048	-0.671664	1.61883
Ccdc25	555.333	0.007	-0.675795	2.4571
Ramac	908.805	0.1	-0.676318	1.30297
Coq10b	405.5	0.052	-0.676329	1.58815
Naalad2	17	0.029	-0.679264	1.84473
Fbxo45	1145.5	0.03	-0.682974	1.82295
S100pbp	510.167	0.034	-0.684706	1.76401
Lemd3	681	0.027	-0.686752	1.87014
Slc35f5	331.5	0.072	-0.687981	1.4465
Napg	2911	0.034	-0.688257	1.77394
Brix1	356.5	0.037	-0.688324	1.73054
Zfp455	41.523	0.04	-0.692474	1.69929
Trnau1ap	191.333	0.007	-0.694072	2.44563
St6galnac5	617.167	0.091	-0.696984	1.34082
Gemin4	235.5	0.089	-0.698754	1.35278
Hrasls	466.833	0.046	-0.698806	1.64142
Enox1	355	0.047	-0.699376	1.62439
Utp6	610	0.069	-0.700444	1.46221
Pxylp1	181	0.092	-0.701805	1.33643
Cnksr2	2924.67	0.075	-0.706777	1.42394
Psmd10	163.333	0.034	-0.707019	1.76954
Lclat1	774.333	0.083	-0.70839	1.38197
Mef2c	12910.8	0.004	-0.708623	2.67766
Grhl1	166.5	0.079	-0.710916	1.40539
Polr3k	600.333	0.089	-0.711735	1.35163
Pnmal1	2428.83	0.042	-0.711997	1.68093
Farsb	869.558	0.025	-0.717977	1.90633
Myh3	68.162	0.047	-0.718779	1.62794
Mapk1	9716.33	0.056	-0.719658	1.55629
Atl1	2013.17	0.035	-0.721347	1.76302
Gnai1	3531.83	0.03	-0.7218	1.82512
Rnf139	560.782	0.016	-0.723284	2.08939
Jazf1	678.333	0.029	-0.723541	1.83673
Zbtb18	4822	0.064	-0.724463	1.49349
Cpne4	956.333	0.071	-0.724536	1.44752
Zfp606	166.667	0.073	-0.727546	1.43808
Cyth3	662.5	0.016	-0.727764	2.09965
Zbtb46	205.667	0.04	-0.729964	1.69641
Vps26a	1015.5	0.03	-0.73066	1.82605
Ndfip2	2098	0.004	-0.732098	2.68654
Serinc1	17799.2	0.03	-0.732355	1.82754
Krr1	652.328	0.015	-0.733498	2.12087
Kpna2	549.333	0.037	-0.735797	1.73114
Bcar3	274.333	0.032	-0.736692	1.79987
Zfp202	55.778	0.039	-0.741738	1.70923
Gria3	3449.33	0.06	-0.74495	1.52051
Rfesd	143.167	0.03	-0.746162	1.82029
Med18	38.667	0.074	-0.746684	1.42962
Cdk17	3019.17	0.029	-0.750687	1.84262
Morc2b	15.333	0.029	-0.753185	1.84473
Fam126a	282	0.029	-0.757642	1.84386
Usp46	1972.33	0.092	-0.758283	1.33592
Seh1l	561.667	0.069	-0.760794	1.46277
Arl1	789.333	0.018	-0.760829	2.04447
Leo1	261.167	0.041	-0.762811	1.68848
Lmnb1	116.5	0.021	-0.76829	1.97933
Grm8	271.833	0.076	-0.775381	1.42179
Erbb2	44.667	0.06	-0.775698	1.52245
Slc5a7	22.333	0.092	-0.775698	1.33842
Cdc42se2	3741.33	0.043	-0.779458	1.66392
Sphkap	2611.5	0.097	-0.779466	1.31267
Slitrk3	969	0.091	-0.780686	1.34216
Zbtb11	672.333	0.07	-0.781603	1.45582
Homer1	2678	0.049	-0.782756	1.60981
Atp6v1a	7907.5	0.061	-0.78396	1.51535
Schip1	3231.18	0.078	-0.784369	1.40764
Nme7	270.082	0.013	-0.785662	2.17351
Birc3	22	0.092	-0.787467	1.33842
Masp2	6.195	0.041	-0.787679	1.68913
Ccdc84	73.762	0.088	-0.79112	1.35605
Itgal	18.167	0.019	-0.794702	2.02515
Trpc1	709.333	0	-0.797843	4.07285
Armt1	343.5	0.026	-0.798563	1.89372
Commd7	408.503	0.094	-0.79858	1.32686
Prkci	1018	0.013	-0.799861	2.17338
Nudt15	115.333	0.022	-0.801142	1.95205
Exoc6	699	0.067	-0.801381	1.47614
Gpm6a	27517.8	0.041	-0.801772	1.68601
Paqr3	217.928	0.076	-0.803057	1.42255
Sh3bp5	732.333	0.031	-0.804337	1.81649
Mtpn	7222.67	0.039	-0.805956	1.70535
Sec23a	1893.5	0.095	-0.806694	1.32161
Syt14	297.005	0.079	-0.816369	1.4007
Rraga	1661.33	0.06	-0.816898	1.52625
Sestd1	1157.5	0.02	-0.820738	2.01034
Rap2b	1183	0.054	-0.825021	1.57056
Dpp10	3144.67	0.05	-0.826422	1.60045
Cebpzos	204.167	0.084	-0.834464	1.37884
Gnl3l	3008.56	0.079	-0.835789	1.40566
Fbl	469.272	0.08	-0.836807	1.3987
Ndufaf7	443.6	0.088	-0.837259	1.35843
Zfp599	54.302	0.028	-0.838615	1.85502
Shroom1	89.333	0.04	-0.840437	1.70109
Med19	559.21	0.092	-0.848014	1.33777
Galk2	288.112	0.031	-0.848836	1.81376
Tarsl2	689.833	0.007	-0.849777	2.47837
C1ql3	2106.61	0.038	-0.850726	1.72202
Kpna1	2730.17	0.015	-0.851454	2.1337
Ago4	158.5	0	-0.856302	3.94655
Jph1	263.802	0.044	-0.857452	1.65659
Hpdl	16.833	0.1	-0.857748	1.30242
Adgrb3	1376.83	0.046	-0.862033	1.6422
Tbk1	519.167	0.001	-0.862161	3.29385
Zfp809	80.333	0.031	-0.862739	1.813
Htr1d	13.333	0.029	-0.866339	1.84473
Gopc	927.833	0.046	-0.874601	1.63849
Zfp367	398.5	0.1	-0.876865	1.30063
Epha7	808	0.047	-0.879228	1.62529
Zdhhc23	650	0.034	-0.879691	1.76846
Top1mt	147.5	0.04	-0.881048	1.70052
Klhdc1	297.167	0.061	-0.884348	1.51646
Ngdn	199.167	0.068	-0.884495	1.46566
Higd1b	22.833	0.036	-0.885343	1.73977
Dnajc15	234.667	0.068	-0.886063	1.4714
Dusp18	846.667	0.1	-0.88684	1.30109
Htra2	367.748	0.023	-0.887464	1.93596
Pigw	52	0.075	-0.888592	1.4271
Ero1l	1083.33	0.045	-0.890372	1.65167
Mto1	297.667	0.016	-0.892579	2.09031
Dcaf10	412.237	0.009	-0.892788	2.36704
Dlx6	58	0.018	-0.896266	2.05677
Traf5	41.833	0.042	-0.897458	1.68272
Dars	747.833	0.071	-0.899801	1.44769
Uhrf1	25.667	0.078	-0.900153	1.40692
Ung	51	0.047	-0.906047	1.62811
Tmem161b	319.67	0.023	-0.907598	1.93646
Phtf2	301.5	0.022	-0.909998	1.96239
Taf15	260	0.054	-0.910847	1.56543
Btbd10	1352.83	0.052	-0.911568	1.58195
Sstr1	614.333	0.058	-0.912019	1.53614
Cdkn2aip	258.333	0.099	-0.916735	1.30758
Dus4l	68.667	0.004	-0.925326	2.69019
Il12a	43.667	0.059	-0.925969	1.52987
Tmem29	171.5	0.063	-0.926226	1.50058
Lonrf1	385	0.024	-0.930215	1.92174
Herc6	180	0.043	-0.930632	1.66804
Kcnv1	2391.17	0.022	-0.931253	1.96196
Gpr75	212.843	0.063	-0.9344	1.50146
Fezf2	800.5	0.094	-0.934468	1.32647
Sv2b	8561.33	0.013	-0.935144	2.19936
Mcm9	102.833	0.051	-0.936959	1.59263
Slc6a15	791.167	0.1	-0.938198	1.3032
Prkg2	236.5	0.058	-0.940353	1.53763
Rangrf	128.333	0.096	-0.945248	1.31942
Gon7	70.37	0.06	-0.950587	1.52114
Tfpt	251.5	0.041	-0.953198	1.68815
Gadd45a	124.167	0.044	-0.953723	1.65321
Bhlhe22	967.667	0.026	-0.955144	1.88926
Hace1	558.167	0.055	-0.957315	1.55844
Pde1a	4295	0.054	-0.957622	1.56858
Enc1	11642.7	0.065	-0.961573	1.48645
Tiam2	1108.63	0.029	-0.969205	1.83368
Tmem68	640.167	0.001	-0.970072	3.30918
Arntl	612.667	0.01	-0.971187	2.31618
Slc35b3	184.333	0.027	-0.971511	1.86385
Tspan18	50.5	0.046	-0.972341	1.63542
Ccdc122	22.142	0.066	-0.977095	1.48229
Kif9	73.833	0.05	-0.978034	1.6036
Rab26	419	0.051	-0.978907	1.5923
Snrpa1	218	0.088	-0.980491	1.35518
Rprm	886.5	0.012	-0.980746	2.22545
Pdzrn4	70.333	0.078	-0.985652	1.40692
Mrps31	250.333	0.046	-0.992338	1.63843
Aplnr	20.167	0.059	-1.00266	1.52987
Slc25a14	765	0.013	-1.00441	2.17273
Zfp831	367.333	0.095	-1.00657	1.32352
Inip	289.503	0.015	-1.00757	2.13027
Lmod1	34.333	0.01	-1.00963	2.29662
Stum	4321	0.029	-1.01348	1.83462
Ddx51	205	0.053	-1.01457	1.57681
Pabpc1l2b-ps	285.5	0.067	-1.02194	1.47343
Brinp3	698.167	0.01	-1.02199	2.31216
Mad2l1	143.5	0.054	-1.02667	1.56972
Dsel	272.167	0.057	-1.02956	1.54785
Ypel2	987.833	0.038	-1.04404	1.71734
E2f2	27.667	0.005	-1.04418	2.60852
Aph1b	406.828	0.004	-1.0442	2.73493
Gemin5	336	0.025	-1.04895	1.90863
Dync1li1	930.833	0.056	-1.05212	1.55599
Gucy1b1	3286	0.024	-1.05677	1.92905
Adprm	133.5	0.041	-1.06038	1.69004
Hist3h2a	199.413	0.069	-1.0631	1.4629
Klhl23	1258.17	0.085	-1.06315	1.37393
Blm	38	0.083	-1.06438	1.38114
Adgrd1	143.833	0.045	-1.06455	1.64724
Tmem17	94.833	0.1	-1.06625	1.30242
Ebi3	21.667	0.078	-1.06672	1.40692
Rft1	192.472	0.043	-1.06828	1.66374
Prpf31	359.167	0.006	-1.06982	2.49826
Rtn4ip1	185.833	0.053	-1.07272	1.57735
Nwd2	885.5	0.006	-1.07342	2.53321
Lhfpl5	45.167	0.092	-1.08744	1.33509
H2-T10	31.617	0.04	-1.09111	1.70397
Sec16b	23.5	0.018	-1.10655	2.05677
Rac2	68.57	0.021	-1.12003	1.98788
Hist1h4h	8.2	0.005	-1.12053	2.57683
Fgf23	12.833	0.019	-1.12576	2.02515
Tmem209	477.833	0.076	-1.1308	1.42296
Phf13	227.167	0.098	-1.13206	1.31015
Tstd2	223.248	0.051	-1.13342	1.59117
Mfap2	65.667	0.04	-1.1441	1.70109
Tex10	309.557	0.081	-1.14985	1.39472
Amh	15	0.037	-1.15587	1.73177
Syt17	974.333	0.058	-1.15666	1.53773
Tcaim	295.667	0.07	-1.17286	1.45429
Gatb	245.667	0.041	-1.17632	1.68912
Meis1	46.5	0.001	-1.1808	3.16137
Alyref2	46.5	0.057	-1.1808	1.54838
Kcnt2	485.167	0.043	-1.18534	1.66267
Hcn4	60.5	0.081	-1.1942	1.39129
Sdhaf4	195.833	0.099	-1.19534	1.30518
Hdac9	731.167	0.039	-1.20556	1.71122
Aifm1	296.667	0.068	-1.20798	1.46889
Opn3	114.667	0.062	-1.2098	1.50682
Clec14a	71.667	0.066	-1.2098	1.48214
Apaf1	211.833	0.071	-1.21426	1.45036
Zfp128	152	0.05	-1.2169	1.60159
Cdkl4	336.167	0.02	-1.22946	1.99943
Rnf219	182.667	0.018	-1.23417	2.03601
Prrg4	4.667	0.092	-1.23871	1.33842
Tmem254a	50.095	0.09	-1.24569	1.34792
Snai1	20.833	0.048	-1.24865	1.62221
Zfp109	55	0.078	-1.26131	1.40692
Cntn6	348.5	0.062	-1.26902	1.50855
Tmprss7	63.333	0.029	-1.27796	1.84473
Slc38a4	31.667	0.092	-1.27796	1.33842
Zbtb9	284.333	0.02	-1.28097	1.99297
Lrrtm4	698.333	0.005	-1.29152	2.58477
Usp27x	204.167	0.035	-1.31686	1.75209
Relb	98.167	0.089	-1.32526	1.34963
Rad51c	65.333	0.059	-1.32752	1.52867
Casp12	10.833	0.019	-1.33435	2.02515
Gpatch3	67.167	0.021	-1.33435	1.97933
Pkn3	15.167	0.096	-1.33435	1.31942
Zfp551	110.5	0.051	-1.33435	1.59729
Utp18	243.5	0.085	-1.34169	1.36981
Ift88	225.833	0.091	-1.34424	1.34079
Mtrf1l	64.333	0.08	-1.34824	1.39572
Zfp667	223.5	0.023	-1.35833	1.93591
Moxd1	142.5	0.001	-1.35943	3.14215
Zfand4	53.167	0.023	-1.35955	1.93751
Nck1	271.833	0.08	-1.37214	1.39597
Nsun4	177.833	0.02	-1.38207	2.00849
Dsg2	41.667	0.067	-1.38795	1.47329
Vgll3	91.667	0.094	-1.38795	1.32862
Irf8	101.833	0.087	-1.39138	1.3633
Nup107	196.833	0.074	-1.39563	1.434
Piezo2	12.333	0.092	-1.40679	1.33842
Pbk	22.5	0.064	-1.41377	1.49606
Spag8	16.333	0.047	-1.4164	1.62811
Tmem170	75.5	0.097	-1.41719	1.31612
Alg6	146.667	0.07	-1.41964	1.45616
Slc12a8	20.333	0.019	-1.42224	2.02515
Adrb3	48.667	0.093	-1.42615	1.33179
Snx29	112.667	0.075	-1.43745	1.42328
Fbxl7	29.833	0.007	-1.45417	2.4857
Mbtps2	495.833	0.079	-1.46412	1.40498
Acvr1c	205.833	0.057	-1.47546	1.54825
Rdh12	21.5	0.046	-1.47984	1.63481
Hcrtr2	32.833	0.038	-1.49768	1.71734
Lat2	32.5	0.081	-1.51312	1.39402
Cd7	45.667	0.075	-1.52031	1.42479
Pdzph1	49	0.018	-1.53503	2.05738
Slc22a15	73.145	0.032	-1.53656	1.79385
Ccdc138	41.333	0.079	-1.53982	1.40118
Aldh1b1	125.333	0.096	-1.56977	1.31678
Slc43a1	3.667	0.092	-1.57821	1.33842
Gp9	9.167	0.1	-1.57821	1.30242
Lsm3	201	0.054	-1.58347	1.56975
Fam19a1	718.667	0.096	-1.5863	1.31707
Mad2l1bp	137.667	0.099	-1.59742	1.30579
Susd1	150.167	0.021	-1.59934	1.98903
Nkx3-1	41.167	0.012	-1.61676	2.22723
Nov	2162.83	0.062	-1.62298	1.51095
Fam129c	10.667	0.037	-1.62781	1.73177
Nhej1	21.333	0.074	-1.62781	1.43416
Ccdc126	158	0.05	-1.64854	1.60639
Snx7	213.333	0.023	-1.65511	1.94708
Tceanc	33.167	0.035	-1.65799	1.75966
Eno4	45.458	0.02	-1.6816	1.99609
Lyplal1	108.167	0.068	-1.68586	1.47109
Lipg	73.5	0.058	-1.69343	1.53697
Rfc5	155.5	0.012	-1.69394	2.21808
Lemd1	22.167	0.083	-1.6976	1.38182
Zfp493	52.833	0.021	-1.69843	1.97933
Adat1	66.167	0.045	-1.70621	1.65231
Ace2	52.5	0.034	-1.70929	1.7678
Yy2	18.5	0.064	-1.72129	1.49606
Hk2	55.5	0.059	-1.72129	1.52888
Ppp1r42	6.667	0.029	-1.73704	1.84473
Knl1	3.333	0.092	-1.73704	1.33842
Prdx4	209.167	0.026	-1.75794	1.88166
Lyar	114.5	0.076	-1.7956	1.41903
Cenpj	30.5	0.035	-1.80396	1.75966
Ccdc65	117.167	0.002	-1.80423	3.05227
Sdhaf3	51.333	0.096	-1.8052	1.3202
Sdr42e1	102.333	0.061	-1.81112	1.51847
Ccdc38	11.235	0.095	-1.81204	1.32135
Rgs22	11.167	0.059	-1.81538	1.52987
Olfr316	12.667	0.008	-1.82913	2.41828
Helb	60	0.002	-1.83425	2.91967
Pih1d2	15.667	0.074	-1.84873	1.42962
Zbed5	101.405	0.05	-1.86553	1.60295
Gpr21	64.333	0.039	-1.89121	1.70884
Alox12b	66.667	0.05	-1.91209	1.59891
Fzd8	73.5	0.073	-1.93157	1.43583
Avil	3	0.092	-1.93157	1.33842
Fcrlb	20.667	0.054	-1.96299	1.57109
Ect2l	30.5	0.059	-1.99545	1.52987
Pcdhb11	68.167	0.066	-1.99826	1.47904
Cox6b2	27.5	0.059	-2.00242	1.52689
Fignl1	14.333	0.032	-2.02221	1.79987
[truncated: 136 more rows]
